# Supplementary material for: Distinct neuronal types contribute to hybrid temporal encoding strategies in primate auditory cortex
Source: PLoS Biol. 2022 May 25;20(5):e3001642. doi: 10.1371/journal.pbio.3001642 (PMC9132345; doi:10.1371/journal.pbio.3001642)
Supplement: S1 Data — “S1_Data.xlsx” includes the data underlying the main figures. (XLSX) [file pbio.3001642.s009.xlsx]

## Sheet: 1B
Unit 1	Lag(ms)	Count
	-50	0
	-49.5	0
	-49	0
	-48.5	0
	-48	0
	-47.5	0
	-47	1
	-46.5	0
	-46	2
	-45.5	0
	-45	0
	-44.5	0
	-44	1
	-43.5	0
	-43	3
	-42.5	0
	-42	1
	-41.5	0
	-41	0
	-40.5	0
	-40	2
	-39.5	0
	-39	2
	-38.5	2
	-38	0
	-37.5	0
	-37	1
	-36.5	0
	-36	0
	-35.5	0
	-35	0
	-34.5	1
	-34	0
	-33.5	0
	-33	0
	-32.5	0
	-32	2
	-31.5	0
	-31	1
	-30.5	3
	-30	0
	-29.5	1
	-29	1
	-28.5	1
	-28	0
	-27.5	1
	-27	0
	-26.5	0
	-26	0
	-25.5	1
	-25	2
	-24.5	0
	-24	1
	-23.5	1
	-23	0
	-22.5	3
	-22	3
	-21.5	0
	-21	2
	-20.5	0
	-20	0
	-19.5	1
	-19	3
	-18.5	0
	-18	3
	-17.5	3
	-17	1
	-16.5	0
	-16	0
	-15.5	2
	-15	1
	-14.5	1
	-14	0
	-13.5	1
	-13	1
	-12.5	4
	-12	1
	-11.5	0
	-11	0
	-10.5	1
	-10	0
	-9.5	2
	-9	0
	-8.5	1
	-8	0
	-7.5	0
	-7	0
	-6.5	1
	-6	2
	-5.5	2
	-5	1
	-4.5	1
	-4	2
	-3.5	1
	-3	1
	-2.5	1
	-2	0
	-1.5	0
	-1	0
	-0.5	0
	0.5	0
	1	0
	1.5	0
	2	0
	2.5	1
	3	1
	3.5	1
	4	2
	4.5	1
	5	1
	5.5	2
	6	2
	6.5	1
	7	0
	7.5	0
	8	0
	8.5	1
	9	0
	9.5	2
	10	0
	10.5	1
	11	0
	11.5	0
	12	1
	12.5	4
	13	1
	13.5	1
	14	0
	14.5	1
	15	1
	15.5	2
	16	0
	16.5	0
	17	1
	17.5	3
	18	3
	18.5	0
	19	3
	19.5	1
	20	0
	20.5	0
	21	2
	21.5	0
	22	3
	22.5	3
	23	0
	23.5	1
	24	1
	24.5	0
	25	2
	25.5	1
	26	0
	26.5	0
	27	0
	27.5	1
	28	0
	28.5	1
	29	1
	29.5	1
	30	0
	30.5	3
	31	1
	31.5	0
	32	2
	32.5	0
	33	0
	33.5	0
	34	0
	34.5	1
	35	0
	35.5	0
	36	0
	36.5	0
	37	1
	37.5	0
	38	0
	38.5	2
	39	2
	39.5	0
	40	2
	40.5	0
	41	0
	41.5	0
	42	1
	42.5	0
	43	3
	43.5	0
	44	1
	44.5	0
	45	0
	45.5	0
	46	2
	46.5	0
	47	1
	47.5	0
	48	0
	48.5	0
	49	0
	49.5	0
	50	0
Unit 2	Lag(ms)	Count
	-50	50
	-49.5	46
	-49	50
	-48.5	54
	-48	42
	-47.5	49
	-47	60
	-46.5	56
	-46	40
	-45.5	53
	-45	51
	-44.5	49
	-44	50
	-43.5	43
	-43	49
	-42.5	45
	-42	39
	-41.5	52
	-41	53
	-40.5	63
	-40	41
	-39.5	45
	-39	51
	-38.5	55
	-38	52
	-37.5	62
	-37	56
	-36.5	51
	-36	51
	-35.5	50
	-35	49
	-34.5	42
	-34	63
	-33.5	64
	-33	46
	-32.5	59
	-32	59
	-31.5	63
	-31	55
	-30.5	49
	-30	56
	-29.5	47
	-29	46
	-28.5	64
	-28	76
	-27.5	57
	-27	59
	-26.5	59
	-26	50
	-25.5	51
	-25	54
	-24.5	64
	-24	61
	-23.5	52
	-23	55
	-22.5	68
	-22	62
	-21.5	60
	-21	58
	-20.5	59
	-20	64
	-19.5	52
	-19	62
	-18.5	70
	-18	58
	-17.5	61
	-17	56
	-16.5	59
	-16	64
	-15.5	47
	-15	60
	-14.5	62
	-14	57
	-13.5	64
	-13	58
	-12.5	66
	-12	70
	-11.5	58
	-11	63
	-10.5	68
	-10	59
	-9.5	60
	-9	72
	-8.5	70
	-8	58
	-7.5	56
	-7	74
	-6.5	54
	-6	44
	-5.5	66
	-5	65
	-4.5	48
	-4	48
	-3.5	44
	-3	40
	-2.5	28
	-2	38
	-1.5	12
	-1	1
	-0.5	0
	0.5	0
	1	1
	1.5	12
	2	38
	2.5	28
	3	40
	3.5	44
	4	48
	4.5	48
	5	65
	5.5	66
	6	44
	6.5	54
	7	74
	7.5	56
	8	58
	8.5	70
	9	72
	9.5	60
	10	59
	10.5	68
	11	63
	11.5	58
	12	70
	12.5	66
	13	58
	13.5	64
	14	57
	14.5	62
	15	60
	15.5	47
	16	64
	16.5	59
	17	56
	17.5	61
	18	58
	18.5	70
	19	62
	19.5	52
	20	64
	20.5	59
	21	58
	21.5	60
	22	62
	22.5	68
	23	55
	23.5	52
	24	61
	24.5	64
	25	54
	25.5	51
	26	50
	26.5	59
	27	59
	27.5	57
	28	76
	28.5	64
	29	46
	29.5	47
	30	56
	30.5	49
	31	55
	31.5	63
	32	59
	32.5	59
	33	46
	33.5	64
	34	63
	34.5	42
	35	49
	35.5	50
	36	51
	36.5	51
	37	56
	37.5	62
	38	52
	38.5	55
	39	51
	39.5	45
	40	41
	40.5	63
	41	53
	41.5	52
	42	39
	42.5	45
	43	49
	43.5	43
	44	50
	44.5	49
	45	51
	45.5	53
	46	40
	46.5	56
	47	60
	47.5	49
	48	42
	48.5	54
	49	50
	49.5	46
	50	50
Unit 3	Lag(ms)	Count
	-50	0
	-49.5	0
	-49	1
	-48.5	1
	-48	0
	-47.5	0
	-47	0
	-46.5	0
	-46	0
	-45.5	1
	-45	1
	-44.5	1
	-44	1
	-43.5	0
	-43	1
	-42.5	0
	-42	0
	-41.5	1
	-41	0
	-40.5	0
	-40	2
	-39.5	0
	-39	1
	-38.5	1
	-38	2
	-37.5	2
	-37	1
	-36.5	1
	-36	0
	-35.5	0
	-35	0
	-34.5	0
	-34	0
	-33.5	1
	-33	0
	-32.5	0
	-32	0
	-31.5	1
	-31	1
	-30.5	1
	-30	0
	-29.5	1
	-29	0
	-28.5	0
	-28	0
	-27.5	1
	-27	0
	-26.5	0
	-26	2
	-25.5	1
	-25	0
	-24.5	1
	-24	1
	-23.5	0
	-23	0
	-22.5	2
	-22	2
	-21.5	0
	-21	1
	-20.5	1
	-20	0
	-19.5	1
	-19	0
	-18.5	1
	-18	0
	-17.5	0
	-17	0
	-16.5	0
	-16	1
	-15.5	0
	-15	0
	-14.5	0
	-14	0
	-13.5	1
	-13	0
	-12.5	2
	-12	0
	-11.5	1
	-11	0
	-10.5	0
	-10	1
	-9.5	2
	-9	3
	-8.5	0
	-8	2
	-7.5	3
	-7	1
	-6.5	2
	-6	6
	-5.5	3
	-5	6
	-4.5	4
	-4	4
	-3.5	3
	-3	1
	-2.5	2
	-2	1
	-1.5	41
	-1	107
	-0.5	0
	0.5	0
	1	107
	1.5	41
	2	1
	2.5	2
	3	1
	3.5	3
	4	4
	4.5	4
	5	6
	5.5	3
	6	6
	6.5	2
	7	1
	7.5	3
	8	2
	8.5	0
	9	3
	9.5	2
	10	1
	10.5	0
	11	0
	11.5	1
	12	0
	12.5	2
	13	0
	13.5	1
	14	0
	14.5	0
	15	0
	15.5	0
	16	1
	16.5	0
	17	0
	17.5	0
	18	0
	18.5	1
	19	0
	19.5	1
	20	0
	20.5	1
	21	1
	21.5	0
	22	2
	22.5	2
	23	0
	23.5	0
	24	1
	24.5	1
	25	0
	25.5	1
	26	2
	26.5	0
	27	0
	27.5	1
	28	0
	28.5	0
	29	0
	29.5	1
	30	0
	30.5	1
	31	1
	31.5	1
	32	0
	32.5	0
	33	0
	33.5	1
	34	0
	34.5	0
	35	0
	35.5	0
	36	0
	36.5	1
	37	1
	37.5	2
	38	2
	38.5	1
	39	1
	39.5	0
	40	2
	40.5	0
	41	0
	41.5	1
	42	0
	42.5	0
	43	1
	43.5	0
	44	1
	44.5	1
	45	1
	45.5	1
	46	0
	46.5	0
	47	0
	47.5	0
	48	0
	48.5	1
	49	1
	49.5	0
	50	0

## Sheet: 1C
Unit 1	Log(Interspike Interval)	Count
	0.05	0
	0.15	0
	0.25	0
	0.35	0
	0.45	0
	0.55	0
	0.65	0
	0.75	0
	0.85	1
	0.95	0
	1.05	0
	1.15	1
	1.25	0
	1.35	2
	1.45	0
	1.55	1
	1.65	0
	1.75	2
	1.85	2
	1.95	0
	2.05	0
	2.15	1
	2.25	2
	2.35	0
	2.45	0
	2.55	2
	2.65	1
	2.75	2
	2.85	2
	2.95	2
	3.05	3
	3.15	1
	3.25	1
	3.35	3
	3.45	1
	3.55	1
	3.65	3
	3.75	2
	3.85	1
	3.95	2
Unit 2	Log(Interspike Interval)	Count
	0.05	0
	0.15	1
	0.25	2
	0.35	1
	0.45	3
	0.55	9
	0.65	14
	0.75	19
	0.85	14
	0.95	15
	1.05	23
	1.15	24
	1.25	31
	1.35	42
	1.45	35
	1.55	42
	1.65	72
	1.75	46
	1.85	63
	1.95	77
	2.05	70
	2.15	92
	2.25	89
	2.35	82
	2.45	86
	2.55	87
	2.65	85
	2.75	68
	2.85	77
	2.95	79
	3.05	70
	3.15	81
	3.25	58
	3.35	63
	3.45	60
	3.55	48
	3.65	39
	3.75	39
	3.85	26
	3.95	28
Unit 3	Log(Interspike Interval)	Count
	0.05	33
	0.15	59
	0.25	38
	0.35	9
	0.45	3
	0.55	0
	0.65	0
	0.75	0
	0.85	0
	0.95	1
	1.05	1
	1.15	0
	1.25	1
	1.35	2
	1.45	4
	1.55	2
	1.65	2
	1.75	5
	1.85	2
	1.95	3
	2.05	3
	2.15	1
	2.25	3
	2.35	0
	2.45	1
	2.55	0
	2.65	0
	2.75	0
	2.85	0
	2.95	1
	3.05	2
	3.15	1
	3.25	4
	3.35	1
	3.45	1
	3.55	2
	3.65	5
	3.75	4
	3.85	4
	3.95	2

## Sheet: 1D
Spike waveform					Spike spectrum isolated spikes only						Spike spectrum
Unit 1	Time(ms)	Amplitude(uV)			Unit 1	Frequency(kHz)	Baseline-Subtracted Magnitude				Unit 1	Frequency(kHz)	Baseline-Subtracted Magnitude
	-0.709601	-34.7334				0	0.4509					0	0.42963
	-0.668641	-34.5355				31.3	0.863745					31.3	0.825195
	-0.627681	-34.437				62.6	0.754502					62.6	0.727142
	-0.586721	-34.4471				93.9	0.588273					93.9	0.576963
	-0.545761	-34.4822				125.2	0.387398					125.2	0.392825
	-0.504801	-34.5157				156.5	0.183606					156.5	0.198193
	-0.46384	-34.8059				187.8	0.0413585					187.8	0.0281516
	-0.42288	-34.9045				219.1	0.267652					219.1	0.0416362
	-0.38192	-34.7173				250.4	0.642445					250.4	0.47507
	-0.34096	-34.5861				281.7	0.712767					281.7	0.547847
	-0.3	-34.5877				313	0.774656					313	0.614122
	-0.25904	-34.7866				344.3	0.817132					344.3	0.667021
	-0.21808	-34.6969				375.6	0.847016					375.6	0.717538
	-0.17712	-34.4818				406.9	0.856218					406.9	0.767846
	-0.13616	-34.6597				438.2	0.866345					438.2	0.813905
	-0.0951995	-34.9579				469.5	0.904344					469.5	0.851953
	-0.0542394	-35.0719				500.8	0.922083					500.8	0.85114
	-0.0132793	-35.1208				532.1	0.910601					532.1	0.838994
	0.0276808	-35.3734				563.4	0.898187					563.4	0.825967
	0.0686409	-35.3159				594.7	0.89294					594.7	0.81648
	0.109601	-34.7955				626	0.889962					626	0.803643
	0.150561	-33.958				657.3	0.874745					657.3	0.78121
	0.191521	-36.3375				688.6	0.846104					688.6	0.758348
	0.232481	-50.1747				719.9	0.814249					719.9	0.740028
	0.273441	-71.7963				751.2	0.77615					751.2	0.724995
	0.314402	-85.2566				782.5	0.73861					782.5	0.687692
	0.355362	-85.5516				813.8	0.71176					813.8	0.663373
	0.396322	-78.8732				845.1	0.695367					845.1	0.652409
	0.437282	-70.5648				876.4	0.683069					876.4	0.647641
	0.478242	-63.316				907.7	0.668619					907.7	0.640933
	0.519202	-57.351				939	0.649912					939	0.627818
	0.560162	-52.244				970.3	0.629087					970.3	0.608973
	0.601122	-47.395				1001.6	0.609651					1001.6	0.587941
	0.642082	-42.2132				1032.9	0.593215					1032.9	0.567358
	0.683043	-37.0103				1064.2	0.578472					1064.2	0.547627
	0.724003	-31.9694				1095.5	0.562775					1095.5	0.527987
	0.764963	-27.693				1126.8	0.544428					1126.8	0.507996
	0.805923	-24.8217				1158.1	0.523755					1158.1	0.488107
	0.846883	-22.8764				1189.4	0.502519					1189.4	0.469194
	0.887843	-21.6461				1220.7	0.482527					1220.7	0.451745
	0.928803	-21.6255				1252	0.464677					1252	0.435538
	0.969763	-22.3974				1283.3	0.448923					1283.3	0.420069
	1.01072	-22.9965				1314.6	0.434748					1314.6	0.40519
	1.05168	-23.6537				1345.9	0.421523					1345.9	0.391235
	1.09264	-24.6173				1377.2	0.408523					1377.2	0.37849
	1.1336	-25.4382				1408.5	0.394882					1408.5	0.36662
	1.17456	-26.0669				1439.8	0.379846					1439.8	0.35474
	1.21552	-26.6599				1471.1	0.363392					1471.1	0.342258
	1.25648	-27.4701				1502.4	0.346517					1502.4	0.329614
	1.29744	-28.3664				1533.7	0.330567					1533.7	0.31784
	1.3384	-28.985				1565	0.316195					1565	0.307415
	1.37936	-29.4981				1596.3	0.302975					1596.3	0.297565
	1.42032	-29.8757				1627.6	0.289976					1627.6	0.286415
	1.46128	-30.1796				1658.9	0.276769					1658.9	0.272096
	1.50224	-30.6475				1690.2	0.264029					1690.2	0.25565
	1.5432	-31.1161				1721.5	0.253047					1721.5	0.240803
	1.58416	-31.7403				1752.8	0.244538					1752.8	0.230272
	1.62512	-32.4098				1784.1	0.238416					1784.1	0.224333
	1.66609	-32.6536				1815.4	0.233585					1815.4	0.221044
	1.70705	-32.9784				1846.7	0.227835					1846.7	0.217702
	1.74801	-33.6463				1878	0.219411					1878	0.212514
	1.78897	-34.0442				1909.3	0.208206					1909.3	0.205436
	1.82993	-34.2579				1940.6	0.195854					1940.6	0.197973
	1.87089	-34.4661				1971.9	0.185077					1971.9	0.190298
	1.91185	-34.572				2003.2	0.178551					2003.2	0.18262
	1.95281	-34.8465				2034.5	0.177582					2034.5	0.180521
	1.99377	-35.0376				2065.8	0.181412					2065.8	0.183116
	2.03473	-34.9995				2097.1	0.187758					2097.1	0.187802
	2.07569	-35.1375				2128.4	0.19402					2128.4	0.19173
	2.11665	-35.3436				2159.7	0.198246					2159.7	0.192805
	2.15761	-35.5907				2191	0.199518					2191	0.190183
	2.19857	-35.8437				2222.3	0.197769					2222.3	0.18438
	2.23953	-35.7686				2253.6	0.193221					2253.6	0.177176
	2.28049	-35.6381				2284.9	0.187645					2284.9	0.170855
	2.32145	-35.696				2316.2	0.183466					2316.2	0.166898
	2.36241	-35.6781				2347.5	0.180834					2347.5	0.165317
	2.40337	-35.5957				2378.8	0.178586					2378.8	0.16506
	2.44433	-35.454				2410.1	0.175787					2410.1	0.165008
	2.48529	-35.0786				2441.4	0.172524					2441.4	0.164736
	2.52625	-34.7998				2472.7	0.169725					2472.7	0.164611
	2.56721	-34.7359				2504	0.168139					2504	0.1653
						2535.3	0.165466					2535.3	0.167067
Unit 2	Time(ms)	Amplitude(uV)				2566.6	0.162988					2566.6	0.168972
	-0.709601	-43.1888				2597.9	0.162505					2597.9	0.168307
	-0.668641	-43.5196				2629.2	0.163288					2629.2	0.165749
	-0.627681	-43.5581				2660.5	0.164071					2660.5	0.161196
	-0.586721	-43.6225				2691.8	0.163814					2691.8	0.154885
	-0.545761	-43.5476				2723.1	0.162077					2723.1	0.147919
	-0.504801	-43.2022				2754.4	0.159117					2754.4	0.141862
	-0.46384	-43.2175				2785.7	0.155616					2785.7	0.138048
	-0.42288	-43.05				2817	0.152171					2817	0.136936
	-0.38192	-43.2728				2848.3	0.148937					2848.3	0.137896
	-0.34096	-43.4454				2879.6	0.145718					2879.6	0.1396
	-0.3	-43.4035				2910.9	0.142364					2910.9	0.140713
	-0.25904	-43.6078				2942.2	0.139102					2942.2	0.140482
	-0.21808	-43.2051				2973.5	0.13653					2973.5	0.138987
	-0.17712	-43.4348				3004.8	0.135226					3004.8	0.136983
	-0.13616	-43.2266				3036.1	0.135259					3036.1	0.135243
	-0.0951995	-43.0187				3067.4	0.13592					3067.4	0.133759
	-0.0542394	-42.8929				3098.7	0.135811					3098.7	0.13154
	-0.0132793	-38.3007				3130	0.133237					3130	0.127596
	0.0276808	-32.6424				3161.3	0.127162					3161.3	0.121767
	0.0686409	-31.2352				3192.6	0.118154					3192.6	0.114551
	0.109601	-48.8538				3223.9	0.107972					3223.9	0.106911
	0.150561	-94.4697				3255.2	0.0986949					3255.2	0.100047
	0.191521	-123.485				3286.5	0.0921218					3286.5	0.0950292
	0.232481	-97.9203				3317.8	0.0893188					3317.8	0.0924382
	0.273441	-47.5538				3349.1	0.0903302					3349.1	0.0921436
	0.314402	-13.2108				3380.4	0.0941574					3380.4	0.0934067
	0.355362	-5.35547				3411.7	0.0990725					3411.7	0.0952811
	0.396322	-12.2877				3443	0.103194					3443	0.0969785
	0.437282	-19.9773				3474.3	0.105106					3474.3	0.0979475
	0.478242	-25.1023				3505.6	0.10424					3505.6	0.0978447
	0.519202	-27.8685				3536.9	0.100911					3536.9	0.0965808
	0.560162	-29.926				3568.2	0.0961661					3568.2	0.0943807
	0.601122	-32.1823				3599.5	0.0915184					3599.5	0.0917448
	0.642082	-33.8599				3630.8	0.088415					3630.8	0.0893224
	0.683043	-35.4454				3662.1	0.0874911					3662.1	0.0878007
	0.724003	-36.4759				3693.4	0.0882158					3693.4	0.0875786
	0.764963	-37.305				3724.7	0.089391					3724.7	0.0883279
	0.805923	-38.1463				3756	0.0900241					3756	0.0890958
	0.846883	-38.6282				3787.3	0.0898195					3787.3	0.0888255
	0.887843	-39.1808				3818.6	0.0891033					3818.6	0.087227
	0.928803	-39.4437				3849.9	0.0884032					3849.9	0.0847805
	0.969763	-39.6479				3881.2	0.088023					3881.2	0.0819857
	1.01072	-39.8351				3912.5	0.0878962					3912.5	0.0791697
	1.05168	-39.8842				3943.8	0.0877614					3943.8	0.07654
	1.09264	-40.0947				3975.1	0.0874201					3975.1	0.0742706
	1.1336	-40.2212				4006.4	0.0868089					4006.4	0.0725472
	1.17456	-40.378				4037.7	0.0856392					4037.7	0.0714411
	1.21552	-40.3408				4069	0.0824321					4069	0.0699675
	1.25648	-40.2011				4100.3	0.0765529					4100.3	0.0665963
	1.29744	-40.2101				4131.6	0.0698729					4131.6	0.0627565
	1.3384	-40.1232				4162.9	0.0633201					4162.9	0.0588542
	1.37936	-40.2115				4194.2	0.0570728					4194.2	0.0547597
	1.42032	-40.2785				4225.5	0.0512519					4225.5	0.0504252
	1.46128	-40.2734				4256.8	0.0462533					4256.8	0.0460806
	1.50224	-40.3692				4288.1	0.0427826					4288.1	0.0422291
	1.5432	-40.3806				4319.4	0.0415397					4319.4	0.0394684
	1.58416	-40.3672				4350.7	0.0426314					4350.7	0.0381928
	1.62512	-40.4559				4382	0.045227					4382	0.0383388
	1.66609	-40.8804				4413.3	0.0479688					4413.3	0.0394024
	1.70705	-41.2437				4444.6	0.0497602					4444.6	0.0407526
	1.74801	-41.4139				4475.9	0.0500944					4475.9	0.0419537
	1.78897	-41.646				4507.2	0.0480465					4507.2	0.0427984
	1.82993	-41.6402				4538.5	0.0442851					4538.5	0.0433339
	1.87089	-41.6687				4569.8	0.0414045					4569.8	0.044108
	1.91185	-41.6539				4601.1	0.0402687					4601.1	0.0453166
	1.95281	-41.5164				4632.4	0.0406966					4632.4	0.046528
	1.99377	-41.6387				4663.7	0.0419345					4663.7	0.0470974
	2.03473	-41.7622				4695	0.0431467					4695	0.0464909
	2.07569	-41.9208				4726.3	0.0437149					4726.3	0.0445312
	2.11665	-42.0362				4757.6	0.0433483					4757.6	0.0415671
	2.15761	-42.0518				4788.9	0.0420934					4788.9	0.0383693
	2.19857	-42.0673				4820.2	0.0402404					4820.2	0.0357792
	2.23953	-41.8824				4851.5	0.0379705					4851.5	0.0343324
	2.28049	-41.9223				4882.8	0.03513					4882.8	0.0339329
	2.32145	-42.1121				4914.1	0.0322184					4914.1	0.0333178
	2.36241	-42.0052				4945.4	0.0297114					4945.4	0.0323364
	2.40337	-41.8521				4976.7	0.0278025					4976.7	0.0309671
	2.44433	-41.7969				5008	0.0266805					5008	0.0291467
	2.48529	-41.8006				5039.3	0.0265655					5039.3	0.0272444
	2.52625	-41.7533				5070.6	0.0275916					5070.6	0.0259641
	2.56721	-41.7372				5101.9	0.0296436					5101.9	0.0259229
						5133.2	0.0323164					5133.2	0.0271237
Unit 3	Time(ms)	Amplitude(uV)				5164.5	0.0350634					5164.5	0.0288808
	-0.709601	-20.4599				5195.8	0.0373572					5195.8	0.0303401
	-0.668641	-19.9585				5227.1	0.0387549					5227.1	0.0309856
	-0.627681	-19.5377				5258.4	0.0389731					5258.4	0.0307153
	-0.586721	-19.0272				5289.7	0.0379812					5289.7	0.0297103
	-0.545761	-18.617				5321	0.03602					5321	0.0283062
	-0.504801	-18.471				5352.3	0.0335284					5352.3	0.0268589
	-0.46384	-18.5642				5383.6	0.0309684					5383.6	0.0255767
	-0.42288	-18.6824				5414.9	0.0283066					5414.9	0.0243742
	-0.38192	-18.6434				5446.2	0.0257927					5446.2	0.0231472
	-0.34096	-18.635				5477.5	0.024438					5477.5	0.0221839
	-0.3	-18.9003				5508.8	0.0243188					5508.8	0.0217325
	-0.25904	-19.1632				5540.1	0.0249414					5540.1	0.0217189
	-0.21808	-19.2781				5571.4	0.0256304					5571.4	0.0217852
	-0.17712	-19.491				5602.7	0.0257611					5602.7	0.0214124
	-0.13616	-19.6586				5634	0.0248963					5634	0.0201694
	-0.0951995	-19.9295				5665.3	0.022882					5665.3	0.0180042
	-0.0542394	-20.2904				5696.6	0.0199256					5696.6	0.0153663
	-0.0132793	-20.424				5727.9	0.0166749					5727.9	0.0131621
	0.0276808	-20.4759				5759.2	0.0143019					5759.2	0.012553
	0.0686409	-20.2681				5790.5	0.0142742					5790.5	0.0142008
	0.109601	-19.7161				5821.8	0.0170758					5821.8	0.0173926
	0.150561	-17.8378				5853.1	0.0212281					5853.1	0.0204671
	0.191521	-17.8168				5884.4	0.0231905					5884.4	0.0221658
	0.232481	-29.15				5915.7	0.023471					5915.7	0.0224734
	0.273441	-48.5347				5947	0.022598					5947	0.0217029
	0.314402	-59.5695				5978.3	0.0207041					5978.3	0.0201682
	0.355362	-57.0942				6009.6	0.0181653					6009.6	0.0182732
	0.396322	-47.4973				6040.9	0.0155505					6040.9	0.016504
	0.437282	-36.9177				6072.2	0.0135502					6072.2	0.0153299
	0.478242	-28.5729				6103.5	0.0127654					6103.5	0.0150147
	0.519202	-22.6321				6134.8	0.0131405					6134.8	0.0153173
	0.560162	-18.7373				6166.1	0.013629					6166.1	0.0150291
	0.601122	-16.2767				6197.4	0.0137609					6197.4	0.014185
	0.642082	-14.5239				6228.7	0.0135151					6228.7	0.0131944
	0.683043	-13.402				6260	0.0128193					6260	0.0121207
	0.724003	-12.5797				6291.3	0.0117087					6291.3	0.0110376
	0.764963	-12.3519				6322.6	0.0103127					6322.6	0.0100179
	0.805923	-12.7323				6353.9	0.00879668					6353.9	0.00909467
	0.846883	-13.1446				6385.2	0.00730227					6385.2	0.00824252
	0.887843	-13.6418				6416.5	0.00590523					6416.5	0.00738612
	0.928803	-14.2245				6447.8	0.0046154					6447.8	0.0064322
	0.969763	-14.9257				6479.1	0.00342971					6479.1	0.00532468
	1.01072	-15.6584				6510.4	0.00242409					6510.4	0.00414329
	1.05168	-16.4164				6541.7	0.00187418					6541.7	0.00328228
	1.09264	-17.4164				6573	0.00232335					6573	0.00341199
	1.1336	-18.3429				6604.3	0.0041229					6604.3	0.00456819
	1.17456	-19.0236				6635.6	0.00671368					6635.6	0.00607808
	1.21552	-19.5174				6666.9	0.00905638					6666.9	0.00742554
	1.25648	-20.1228				6698.2	0.0104256					6698.2	0.00837088
	1.29744	-21.0208				6729.5	0.0111501					6729.5	0.0088095
	1.3384	-21.7648				6760.8	0.0114483					6760.8	0.00862225
	1.37936	-22.5441				6792.1	0.0109286					6792.1	0.00759221
	1.42032	-23.3122				6823.4	0.00886758					6823.4	0.00564807
	1.46128	-23.3255				6854.7	0.00590884					6854.7	0.00312698
	1.50224	-22.7387				6886	0.00276081					6886	0.000632186
	1.5432	-21.8019				6917.3	0.00035295					6917.3	-0.000986759
	1.58416	-20.5939				6948.6	-6.03384e-05					6948.6	-0.000992703
	1.62512	-19.4109				6979.9	0.00147123					6979.9	0.000296342
	1.66609	-18.1152				7011.2	0.0038176					7011.2	0.00213976
	1.70705	-16.8242				7042.5	0.00626338					7042.5	0.00405891
	1.74801	-15.8833				7073.8	0.00823922					7073.8	0.00576748
	1.78897	-15.2127				7105.1	0.00851836					7105.1	0.00708822
	1.82993	-14.855				7136.4	0.00695524					7136.4	0.007925
	1.87089	-14.768				7167.7	0.00503586					7167.7	0.00814905
	1.91185	-14.7814				7199	0.00352557					7199	0.00727219
	1.95281	-14.9981				7230.3	0.00276784					7230.3	0.00629632
	1.99377	-15.2887				7261.6	0.00276026					7261.6	0.00590575
	2.03473	-15.4821				7292.9	0.00324824					7292.9	0.00600523
	2.07569	-15.6741				7324.2	0.00389675					7324.2	0.00625056
	2.11665	-15.8179
	2.15761	-15.8825			Unit 2	Frequency(kHz)	Baseline-Subtracted Magnitude				Unit 2	Frequency(kHz)	Baseline-Subtracted Magnitude
	2.19857	-15.996				0	0.0723657					0	0.161159
	2.23953	-16.1902				31.3	0.124783					31.3	0.30151
	2.28049	-16.3248				62.6	0.0691983					62.6	0.243199
	2.32145	-16.3359				93.9	-0.0101984					93.9	0.158792
	2.36241	-16.3147				125.2	-0.0965295					125.2	0.0645355
	2.40337	-16.323				156.5	-0.170836					156.5	-0.0215387
	2.44433	-16.3631				187.8	-0.211974					187.8	-0.0808563
	2.48529	-16.2549				219.1	-0.153522					219.1	-0.0750947
	2.52625	-16.0299				250.4	0.333309					250.4	0.244428
	2.56721	-15.9737				281.7	0.265438					281.7	0.188238
						313	0.213858					313	0.16141
						344.3	0.201378					344.3	0.179073
						375.6	0.271916					375.6	0.265101
						406.9	0.324763					406.9	0.299801
						438.2	0.356663					438.2	0.326126
						469.5	0.382376					469.5	0.347752
						500.8	0.327757					500.8	0.313113
						532.1	0.280133					532.1	0.265049
						563.4	0.271609					563.4	0.25937
						594.7	0.301226					594.7	0.288861
						626	0.345805					626	0.326759
						657.3	0.366693					657.3	0.345228
						688.6	0.368311					688.6	0.345966
						719.9	0.375717					719.9	0.350275
						751.2	0.388971					751.2	0.363656
						782.5	0.401168					782.5	0.378739
						813.8	0.408024					813.8	0.388164
						845.1	0.411966					845.1	0.393924
						876.4	0.414319					876.4	0.393797
						907.7	0.40999					907.7	0.394283
						939	0.413616					939	0.401831
						970.3	0.425348					970.3	0.417127
						1001.6	0.438552					1001.6	0.435668
						1032.9	0.447275					1032.9	0.451474
						1064.2	0.453745					1064.2	0.460687
						1095.5	0.460685					1095.5	0.464509
						1126.8	0.469373					1126.8	0.467216
						1158.1	0.479124					1158.1	0.470914
						1189.4	0.487821					1189.4	0.475138
						1220.7	0.493135					1220.7	0.478466
						1252	0.488515					1252	0.480077
						1283.3	0.478715					1283.3	0.480304
						1314.6	0.470909					1314.6	0.480313
						1345.9	0.467929					1345.9	0.481659
						1377.2	0.469924					1377.2	0.483229
						1408.5	0.474916					1408.5	0.48462
						1439.8	0.48027					1439.8	0.48571
						1471.1	0.484106					1471.1	0.486078
						1502.4	0.485931					1502.4	0.485368
						1533.7	0.486044					1533.7	0.483492
						1565	0.484912					1565	0.480761
						1596.3	0.483147					1596.3	0.478071
						1627.6	0.48155					1627.6	0.476912
						1658.9	0.480906					1658.9	0.478748
						1690.2	0.481625					1690.2	0.484079
						1721.5	0.483531					1721.5	0.491997
						1752.8	0.486153					1752.8	0.500395
						1784.1	0.489275					1784.1	0.506919
						1815.4	0.493117					1815.4	0.510085
						1846.7	0.497897					1846.7	0.509697
						1878	0.503178					1878	0.506641
						1909.3	0.507707					1909.3	0.502412
						1940.6	0.510197					1940.6	0.498566
						1971.9	0.510544					1971.9	0.496278
						2003.2	0.505865					2003.2	0.496124
						2034.5	0.499152					2034.5	0.49801
						2065.8	0.492474					2065.8	0.499447
						2097.1	0.487241					2097.1	0.496113
						2128.4	0.48415					2128.4	0.493306
						2159.7	0.4832					2159.7	0.490992
						2191	0.483956					2191	0.489195
						2222.3	0.485777					2222.3	0.488037
						2253.6	0.487966					2253.6	0.48766
						2284.9	0.489934					2284.9	0.488149
						2316.2	0.491382					2316.2	0.489406
						2347.5	0.492346					2347.5	0.491051
						2378.8	0.492985					2378.8	0.492499
						2410.1	0.493179					2410.1	0.493201
						2441.4	0.492731					2441.4	0.492924
						2472.7	0.491734					2472.7	0.491927
						2504	0.489867					2504	0.490846
						2535.3	0.487126					2535.3	0.490042
						2566.6	0.484234					2566.6	0.48845
						2597.9	0.482124					2597.9	0.487184
						2629.2	0.481268					2629.2	0.486136
						2660.5	0.481349					2660.5	0.484706
						2691.8	0.481442					2691.8	0.482581
						2723.1	0.480567					2723.1	0.479885
						2754.4	0.478223					2754.4	0.476971
						2785.7	0.474607					2785.7	0.474061
						2817	0.470423					2817	0.471053
						2848.3	0.466328					2848.3	0.467687
						2879.6	0.461903					2879.6	0.463896
						2910.9	0.457218					2910.9	0.460099
						2942.2	0.453405					2942.2	0.457149
						2973.5	0.450583					2973.5	0.455676
						3004.8	0.448624					3004.8	0.455512
						3036.1	0.447483					3036.1	0.455665
						3067.4	0.447178					3067.4	0.454745
						3098.7	0.447342					3098.7	0.451645
						3130	0.445191					3130	0.446515
						3161.3	0.442021					3161.3	0.440448
						3192.6	0.438735					3192.6	0.434584
						3223.9	0.435053					3223.9	0.42959
						3255.2	0.430929					3255.2	0.424317
						3286.5	0.426605					3286.5	0.419092
						3317.8	0.421283					3317.8	0.414543
						3349.1	0.414399					3349.1	0.410602
						3380.4	0.408168					3380.4	0.407078
						3411.7	0.402756					3411.7	0.403688
						3443	0.397738					3443	0.400125
						3474.3	0.392776					3474.3	0.396169
						3505.6	0.387874					3505.6	0.391804
						3536.9	0.383329					3536.9	0.387229
						3568.2	0.379488					3568.2	0.382704
						3599.5	0.376473					3599.5	0.378344
						3630.8	0.374056					3630.8	0.374071
						3662.1	0.371711					3662.1	0.369761
						3693.4	0.368852					3693.4	0.36538
						3724.7	0.365139					3724.7	0.360986
						3756	0.360667					3756	0.35667
						3787.3	0.355896					3787.3	0.352502
						3818.6	0.351414					3818.6	0.348483
						3849.9	0.347641					3849.9	0.344509
						3881.2	0.344595					3881.2	0.340404
						3912.5	0.341825					3912.5	0.336002
						3943.8	0.338557					3943.8	0.331263
						3975.1	0.333953					3975.1	0.326318
						4006.4	0.327607					4006.4	0.321454
						4037.7	0.320197					4037.7	0.317046
						4069	0.312814					4069	0.313239
						4100.3	0.306211					4100.3	0.309742
						4131.6	0.300699					4131.6	0.306024
						4162.9	0.296229					4162.9	0.301657
						4194.2	0.292541					4194.2	0.296526
						4225.5	0.289304					4225.5	0.290824
						4256.8	0.286171					4256.8	0.284885
						4288.1	0.282763					4288.1	0.278976
						4319.4	0.276585					4319.4	0.273195
						4350.7	0.268996					4350.7	0.267553
						4382	0.261417					4382	0.26211
						4413.3	0.25456					4413.3	0.25702
						4444.6	0.248956					4444.6	0.252442
						4475.9	0.244701					4475.9	0.248385
						4507.2	0.241374					4507.2	0.244627
						4538.5	0.238229					4538.5	0.240704
						4569.8	0.234553					4569.8	0.236206
						4601.1	0.230004					4601.1	0.23125
						4632.4	0.224695					4632.4	0.226089
						4663.7	0.219045					4663.7	0.220913
						4695	0.213585					4695	0.215834
						4726.3	0.208764					4726.3	0.210904
						4757.6	0.204728					4757.6	0.206206
						4788.9	0.201242					4788.9	0.201778
						4820.2	0.197858					4820.2	0.197532
						4851.5	0.194152					4851.5	0.193318
						4882.8	0.189904					4882.8	0.189039
						4914.1	0.185158					4914.1	0.184699
						4945.4	0.180221					4945.4	0.180313
						4976.7	0.175504					4976.7	0.175782
						5008	0.171223					5008	0.171204
						5039.3	0.167329					5039.3	0.166886
						5070.6	0.163673					5070.6	0.162958
						5101.9	0.160174					5101.9	0.159408
						5133.2	0.156861					5133.2	0.156186
						5164.5	0.153803					5164.5	0.153235
						5195.8	0.151012					5195.8	0.150468
						5227.1	0.148379					5227.1	0.147735
						5258.4	0.145675					5258.4	0.144281
						5289.7	0.142508					5289.7	0.14015
						5321	0.138949					5321	0.136228
						5352.3	0.135232					5352.3	0.132545
						5383.6	0.131236					5383.6	0.129098
						5414.9	0.126936					5414.9	0.125871
						5446.2	0.122502					5446.2	0.122488
						5477.5	0.118153					5477.5	0.118656
						5508.8	0.11408					5508.8	0.11504
						5540.1	0.110413					5540.1	0.111661
						5571.4	0.107219					5571.4	0.108525
						5602.7	0.104508					5602.7	0.105643
						5634	0.102247					5634	0.103026
						5665.3	0.100349					5665.3	0.100655
						5696.6	0.0986637					5696.6	0.0984614
						5727.9	0.0969932					5727.9	0.0963343
						5759.2	0.0951468					5759.2	0.0941702
						5790.5	0.09302					5790.5	0.0919322
						5821.8	0.0906515					5821.8	0.0896794
						5853.1	0.0882179					5853.1	0.08753
						5884.4	0.0850413					5884.4	0.0855161
						5915.7	0.0822203					5915.7	0.0834195
						5947	0.0799228					5947	0.0813808
						5978.3	0.0780868					5978.3	0.0794414
						6009.6	0.0765486					6009.6	0.0775206
						6040.9	0.0751321					6040.9	0.0755817
						6072.2	0.0737048					6072.2	0.0736336
						6103.5	0.0721866					6103.5	0.0716709
						6134.8	0.0705344					6134.8	0.06962
						6166.1	0.0687313					6166.1	0.067354
						6197.4	0.0667728					6197.4	0.0648071
						6228.7	0.0643314					6228.7	0.0620774
						6260	0.0613186					6260	0.0593932
						6291.3	0.0584703					6291.3	0.0570188
						6322.6	0.056004					6322.6	0.0551579
						6353.9	0.0540407					6353.9	0.0538752
						6385.2	0.0526167					6385.2	0.053076
						6416.5	0.0516688					6416.5	0.0525494
						6447.8	0.0510367					6447.8	0.0520448
						6479.1	0.0504971					6479.1	0.0513513
						6510.4	0.0498244					6510.4	0.0503746
						6541.7	0.0488557					6541.7	0.0491416
						6573	0.0475335					6573	0.0477129
						6604.3	0.0459151					6604.3	0.0461317
						6635.6	0.0441488					6635.6	0.0444402
						6666.9	0.0424225					6666.9	0.0427127
						6698.2	0.0408954					6698.2	0.0410704
						6729.5	0.0396344					6729.5	0.0396544
						6760.8	0.0385835					6760.8	0.0385636
						6792.1	0.0376052					6792.1	0.0377957
						6823.4	0.0365874					6823.4	0.0372491
						6854.7	0.0355253					6854.7	0.0367846
						6886	0.0345188					6886	0.0362949
						6917.3	0.0336991					6917.3	0.0357355
						6948.6	0.033134					6948.6	0.0351063
						6979.9	0.0327687					6979.9	0.0344067
						7011.2	0.0324408					7011.2	0.0336048
						7042.5	0.0319647					7042.5	0.0326703
						7073.8	0.0312353					7073.8	0.0316471
						7105.1	0.030293					7105.1	0.0306515
						7136.4	0.0293039					7136.4	0.0298102
						7167.7	0.0284563					7167.7	0.0291868
						7199	0.0278465					7199	0.0286736
						7230.3	0.0274224					7230.3	0.0281398
						7261.6	0.0270247					7261.6	0.0276011
						7292.9	0.0264906					7292.9	0.0270002
						7324.2	0.0257397					7324.2	0.0262966
					Unit 3	Frequency(kHz)	Baseline-Subtracted Magnitude				Unit 3	Frequency(kHz)	Baseline-Subtracted Magnitude
						0	0.62704					0	-0.125519
						31.3	1.19416					31.3	-0.23568
						62.6	1.02641					62.6	-0.192018
						93.9	0.784328					93.9	-0.126419
						125.2	0.51612					125.2	-0.0467379
						156.5	0.278365					156.5	0.0415356
						187.8	0.141852					187.8	0.139981
						219.1	0.229648					219.1	0.255414
						250.4	0.504921					250.4	0.332818
						281.7	0.481127					281.7	0.217242
						313	0.391594					313	0.150316
						344.3	0.2927					344.3	0.107956
						375.6	0.196219					375.6	0.0556283
						406.9	0.140645					406.9	-0.000736182
						438.2	0.156368					438.2	-0.0126492
						469.5	0.195089					469.5	0.0145341
						500.8	0.215313					500.8	0.0529916
						532.1	0.211328					532.1	0.0964597
						563.4	0.206801					563.4	0.148288
						594.7	0.217704					594.7	0.205901
						626	0.241165					626	0.261149
						657.3	0.265375					657.3	0.312395
						688.6	0.282312					688.6	0.360483
						719.9	0.290497					719.9	0.404082
						751.2	0.293469					751.2	0.439025
						782.5	0.296561					782.5	0.464553
						813.8	0.302513					813.8	0.48535
						845.1	0.310158					845.1	0.50216
						876.4	0.317007					876.4	0.512806
						907.7	0.322215					907.7	0.515246
						939	0.326973					939	0.509057
						970.3	0.331547					970.3	0.494538
						1001.6	0.329936					1001.6	0.468971
						1032.9	0.320126					1032.9	0.43843
						1064.2	0.308559					1064.2	0.404598
						1095.5	0.297187					1095.5	0.368584
						1126.8	0.287253					1126.8	0.332056
						1158.1	0.280348					1158.1	0.2973
						1189.4	0.277403					1189.4	0.266675
						1220.7	0.277883					1220.7	0.241724
						1252	0.280085					1252	0.222689
						1283.3	0.281789					1283.3	0.208868
						1314.6	0.279889					1314.6	0.199337
						1345.9	0.270786					1345.9	0.194053
						1377.2	0.256983					1377.2	0.194292
						1408.5	0.243042					1408.5	0.200778
						1439.8	0.231889					1439.8	0.213278
						1471.1	0.225213					1471.1	0.230461
						1502.4	0.223485					1502.4	0.250125
						1533.7	0.225928					1533.7	0.269738
						1565	0.230773					1565	0.287018
						1596.3	0.235854					1596.3	0.300426
						1627.6	0.239346					1627.6	0.309414
						1658.9	0.240345					1658.9	0.314336
						1690.2	0.239049					1690.2	0.31602
						1721.5	0.236472					1721.5	0.315206
						1752.8	0.233782					1752.8	0.312151
						1784.1	0.231145					1784.1	0.306661
						1815.4	0.226501					1815.4	0.298481
						1846.7	0.221253					1846.7	0.287757
						1878	0.217946					1878	0.275236
						1909.3	0.217117					1909.3	0.262031
						1940.6	0.218176					1940.6	0.249137
						1971.9	0.219705					1971.9	0.237003
						2003.2	0.219965					2003.2	0.225264
						2034.5	0.217574					2034.5	0.212769
						2065.8	0.212092					2065.8	0.200488
						2097.1	0.204254					2097.1	0.190082
						2128.4	0.195704					2128.4	0.182468
						2159.7	0.188266					2159.7	0.177907
						2191	0.18315					2191	0.175703
						2222.3	0.180551					2222.3	0.173767
						2253.6	0.179816					2253.6	0.171767
						2284.9	0.17872					2284.9	0.170598
						2316.2	0.173231					2316.2	0.170633
						2347.5	0.169284					2347.5	0.172011
						2378.8	0.167985					2378.8	0.174557
						2410.1	0.169268					2410.1	0.177745
						2441.4	0.172101					2441.4	0.18078
						2472.7	0.174645					2472.7	0.182788
						2504	0.174128					2504	0.18304
						2535.3	0.167154					2535.3	0.181192
						2566.6	0.156488					2566.6	0.177481
						2597.9	0.145339					2597.9	0.172785
						2629.2	0.13634					2629.2	0.168292
						2660.5	0.131346					2660.5	0.164838
						2691.8	0.130498					2691.8	0.162493
						2723.1	0.132211					2723.1	0.160675
						2754.4	0.134244					2754.4	0.158586
						2785.7	0.134863					2785.7	0.155621
						2817	0.1333					2817	0.151579
						2848.3	0.129828					2848.3	0.146665
						2879.6	0.126148					2879.6	0.141343
						2910.9	0.124098					2910.9	0.136117
						2942.2	0.124215					2942.2	0.13138
						2973.5	0.126011					2973.5	0.1274
						3004.8	0.128548					3004.8	0.124385
						3036.1	0.130409					3036.1	0.122434
						3067.4	0.130647					3067.4	0.121017
						3098.7	0.129733					3098.7	0.119374
						3130	0.127655					3130	0.117899
						3161.3	0.124323					3161.3	0.11636
						3192.6	0.119847					3192.6	0.114356
						3223.9	0.114568					3223.9	0.111712
						3255.2	0.108932					3255.2	0.108616
						3286.5	0.103325					3286.5	0.105601
						3317.8	0.0979981					3317.8	0.103361
						3349.1	0.0931111					3349.1	0.10247
						3380.4	0.0888123					3380.4	0.103102
						3411.7	0.0852464					3411.7	0.104944
						3443	0.0825033					3443	0.107343
						3474.3	0.0805749					3474.3	0.109581
						3505.6	0.0793647					3505.6	0.11111
						3536.9	0.0787036					3536.9	0.111377
						3568.2	0.0783095					3568.2	0.107532
						3599.5	0.0777866					3599.5	0.103471
						3630.8	0.0767676					3630.8	0.0996837
						3662.1	0.0751695					3662.1	0.0962636
						3693.4	0.0734516					3693.4	0.0931562
						3724.7	0.0726826					3724.7	0.090304
						3756	0.0738478					3756	0.0877316
						3787.3	0.0742736					3787.3	0.0855051
						3818.6	0.0765249					3818.6	0.083624
						3849.9	0.0797622					3849.9	0.0819642
						3881.2	0.0823368					3881.2	0.0803216
						3912.5	0.0830528					3912.5	0.0785174
						3943.8	0.0813242					3943.8	0.0764799
						3975.1	0.0771413					3975.1	0.0742461
						4006.4	0.0709853					4006.4	0.0718942
						4037.7	0.0635548					4037.7	0.069475
						4069	0.0552588					4069	0.0669882
						4100.3	0.0486305					4100.3	0.0644866
						4131.6	0.046449					4131.6	0.0624363
						4162.9	0.0483294					4162.9	0.0614724
						4194.2	0.0521799					4194.2	0.0617103
						4225.5	0.0559639					4225.5	0.0626364
						4256.8	0.0583333					4256.8	0.0634078
						4288.1	0.0586137					4288.1	0.0632759
						4319.4	0.0567047					4319.4	0.0618847
						4350.7	0.0530098					4350.7	0.0593846
						4382	0.0483642					4382	0.056411
						4413.3	0.0439504					4413.3	0.0539146
						4444.6	0.0411331					4444.6	0.0527968
						4475.9	0.040998					4475.9	0.0534105
						4507.2	0.0436132					4507.2	0.0551533
						4538.5	0.0474285					4538.5	0.0560189
						4569.8	0.0487014					4569.8	0.0548311
						4601.1	0.0481913					4601.1	0.0524215
						4632.4	0.0464242					4632.4	0.0492838
						4663.7	0.043715					4663.7	0.0459383
						4695	0.0407127					4695	0.0428979
						4726.3	0.0381611					4726.3	0.0404942
						4757.6	0.0365123					4757.6	0.0387962
						4788.9	0.0355853					4788.9	0.0376865
						4820.2	0.034684					4820.2	0.0370312
						4851.5	0.0333137					4851.5	0.0368157
						4882.8	0.031548					4882.8	0.037135
						4914.1	0.0297561					4914.1	0.0380419
						4945.4	0.0283426					4945.4	0.0393884
						4976.7	0.027539					4976.7	0.040815
						5008	0.0272582					5008	0.0418879
						5039.3	0.0271376					5039.3	0.042276
						5070.6	0.0267647					5070.6	0.0418462
						5101.9	0.0259281					5101.9	0.0406629
						5133.2	0.024749					5133.2	0.0389474
						5164.5	0.0236391					5164.5	0.0370199
						5195.8	0.0230949					5195.8	0.0352288
						5227.1	0.0233884					5227.1	0.0338629
						5258.4	0.0243234					5258.4	0.0330578
						5289.7	0.0253071					5289.7	0.0327438
						5321	0.0258095					5321	0.0327111
						5352.3	0.0257438					5352.3	0.0327487
						5383.6	0.0253092					5383.6	0.032658
						5414.9	0.0247373					5414.9	0.0322411
						5446.2	0.024168					5446.2	0.0314197
						5477.5	0.0236077					5477.5	0.0303043
						5508.8	0.0229895					5508.8	0.0291049
						5540.1	0.0223112					5540.1	0.0280343
						5571.4	0.0217443					5571.4	0.0272377
						5602.7	0.0215894					5602.7	0.0267349
						5634	0.0220363					5634	0.0264033
						5665.3	0.022901					5665.3	0.0260292
						5696.6	0.0236464					5696.6	0.0254163
						5727.9	0.0236956					5727.9	0.0244869
						5759.2	0.0227223					5759.2	0.0233227
						5790.5	0.0207604					5790.5	0.0221422
						5821.8	0.0182142					5821.8	0.0212309
						5853.1	0.0158352					5853.1	0.0208346
						5884.4	0.0145867					5884.4	0.0210456
						5915.7	0.0151492					5915.7	0.0217435
						5947	0.0172584					5947	0.0226408
						5978.3	0.0198575					5978.3	0.0234018
						6009.6	0.0218496					6009.6	0.0237216
						6040.9	0.0224726					6040.9	0.023215
						6072.2	0.0214897					6072.2	0.0220964
						6103.5	0.0193186					6103.5	0.0206577
						6134.8	0.0166515					6134.8	0.019119
						6166.1	0.014136					6166.1	0.0177276
						6197.4	0.0122479					6197.4	0.0166559
						6228.7	0.0111886					6228.7	0.0158632
						6260	0.0108538					6260	0.0152114
						6291.3	0.0107493					6291.3	0.0147347
						6322.6	0.0101412					6322.6	0.0144398
						6353.9	0.00942932					6353.9	0.0142565
						6385.2	0.00894529					6385.2	0.0140787
						6416.5	0.00860326					6416.5	0.0137879
						6447.8	0.00821113					6447.8	0.0133028
						6479.1	0.00761296					6479.1	0.0126355
						6510.4	0.00674145					6510.4	0.011886
						6541.7	0.00563109					6541.7	0.0111886
						6573	0.00443419					6573	0.0106653
						6604.3	0.00346458					6604.3	0.0103965
						6635.6	0.00318709					6635.6	0.0104003
						6666.9	0.00389486					6666.9	0.0106285
						6698.2	0.00535673					6698.2	0.010984
						6729.5	0.00709905					6729.5	0.0113508
						6760.8	0.00873053					6760.8	0.0116211
						6792.1	0.0099312					6792.1	0.0117226
						6823.4	0.010239					6823.4	0.0116364
						6854.7	0.00903072					6854.7	0.011409
						6886	0.00690542					6886	0.0111641
						6917.3	0.00508058					6917.3	0.0110528
						6948.6	0.00424572					6948.6	0.011118
						6979.9	0.0043901					6979.9	0.0112543
						7011.2	0.00506725					7011.2	0.0112925
						7042.5	0.00578936					7042.5	0.0110909
						7073.8	0.00619198					7073.8	0.0105821
						7105.1	0.00606816					7105.1	0.00978252
						7136.4	0.00540331					7136.4	0.00878831
						7167.7	0.00448436					7167.7	0.00776649
						7199	0.00413104					7199	0.00693492
						7230.3	0.00510677					7230.3	0.00649501
						7261.6	0.00621045					7261.6	0.00649231
						7292.9	0.00708738					7292.9	0.00672667
						7324.2	0.00735787					7324.2	0.00692475

## Sheet: 2
	Bursting Unit	Autocorrelogram metric	Peak ISI(ms)	logISIdrop	logISIdrop pre-stimulus	Trough-to-peak time(ms)	f50	Half-amplitude duration(ms)
	0	-0.0886396	21.1153	-0.231192	-0.569046	0.286721	3568.2	0.155648
						0.696322	1690.2	0.305153
						0.737282	1314.6	0.342017
	0	-1	63.434
	0	-0.453754	31.5004	-1			907.7	0.593922
	0	0.0462346	8.58486	0.00405223		0.696322	2065.8	0.299009
						0.532481	1502.4	0.540673
	0	-0.045067	15.6426	-0.73822		0.532481	2566.6	0.16384
	0	-0.210967	15.6426	-0.594413	-0.525862		1940.6	0.208897
	0	-0.0162495	63.434	-0.15942		0.983043	1220.7	0.348161
	0	0.257292	21.1153	0.120918		1.92512	1001.6	0.401409
	0	-0.380849	42.5211	-0.375	-0.487727	1.31072	1158.1	0.372737
	1	0.724735	3.15819	0.532783			1314.6	0.491521
	0	-0.134303	11.5883	-0.534675	-0.83861	0.737282	1752.8	0.180224
	0	-0.671265	42.5211	-1			1126.8	0.471041
	0	-0.158857	70.1054	-0.580671	-0.0888383	0.983043	1032.9	0.389121
					-1	0.409601	2723.1	0.196609
	0	-0.596122	25.7903	-0.916165	-0.812155	0.450561	2848.3	0.18432
	0	-0.197655	51.9354	-0.222552	-0.257904		1001.6	0.772098
	0	-0.473193	57.9766	-0.481707			1158.1	0.487425
						0.573441	2253.6	0.249857
	0	-0.313936	70.1054	-0.0340909			1283.3	0.423937
	0	-0.371094	31.5004	-0.837858			2910.9	0.180224
	0	0.313783	17.2878	-0.0957447	-1		1721.5	0.503809
							1189.4	0.643074
	0	0.0692124	28.5027	-1			1095.5
	0	0.877423	10.4856	-0.211886		0.737282	1658.9	0.303105
	1	1	4.71147	0.740139			1064.2	0.405505
	1	0.908872	1.91554	0.83313	0.85159	0.450561	2597.9	0.229377
						0.983043	1345.9	0.389121
	1	0.827377	1.28403	0.966164	0.923711		1658.9	0.270337
	0	0.219342	34.8133	-0.362729	-0.22354		2378.8	0.208897
					-0.410784		1095.5	0.327681
	0	-0.684919	77.4785	-0.741089	-0.663555	0.696322	1627.6	0.415745
							1721.5	0.245761
	0	-0.897506	28.5027	-0.910269	-0.922191	0.245761	2910.9	0.155648
	0	-0.109166	26.0505	-0.485833	-0.678639		1095.5	0.323585
	0	-0.444743	38.4747	-0.759468	-0.91877	0.901122	2128.4	0.241665
						0.778242	1032.9	0.253953
	0	-0.230361	34.8133	-0.5734			1095.5	0.380929
						0.696322	1095.5	0.339969
	1	0.589269	3.49034	0.366385	0.272638		1658.9	0.253953
	1	0.547708	3.31351	0.438355	0.268834		1408.5	0.303105
	1	0.967421	1.73325	0.964926	0.963171		2316.2	0.315393
	0	0.292663	57.3975	-0.231672			1189.4	0.436225
	0	-0.360763	17.2878	-0.671922	-0.66855		2097.1	0.217089
	0	-0.769072	51.9354	-1	-0.856973		1220.7	0.731138
	0	-0.535751	70.1054	0.394231	0.0162602	0.655362	1283.3	0.344065
						0.491521	1471.1	0.325633
					0.757188	0.860162	1001.6	0.417793
	0	-0.900753	70.1054	0.416667			2222.3	0.233473
							1220.7	0.266241
	0	-0.104448	31.5004	-0.455727	-1	0.696322	1345.9	0.249857
	0	-0.33304	14.154	-0.706518	-0.543602	0.286721	2378.8	0.188416
	0	-0.162729	15.6426	-0.664414	-0.579336	0.573441	1502.4	0.348161
	0	-0.684507	31.5004	-1		0.450561	1596.3	0.309249
	0	-0.0526774	70.1054	-0.552191	-0.468405		1220.7	0.286721
	0	0.623188	57.3975	0.154446			1846.7	0.229377
	0	-0.515124	42.5211	-0.592845	-0.487286	0.778242	1408.5	0.270337
	0	0.163397	52.1953	0.304461	-0.422111	0.696322	1283.3	0.282625
	0	-1	57.3975		-0.762846		1126.8	0.299009
	0	-0.520151	61.0204	-0.441505	-0.302326	0.778242	1126.8	0.315393
	0	-0.414889	23.3361	-0.647175		0.204801	3662.1	0.126976
	0	-1	77.4785	-1			845.1	0.262145
	0	0.220708	28.5027	-1	-0.405667	0.573441	1377.2	0.598018
	0	-0.00387218	10.696	-0.764151	-0.627216	0.573441	1627.6	0.499713
	0	-0.045067	70.1054	-0.364055		0.696322	1502.4	0.438273
	0	-0.0985915	17.2878	-1			1471.1	0.544769
	0	-0.600357	42.5211	-1	-1	0.860162	1471.1	0.546817
	1	0.810219	2.33965	0.91698	0.904585	0.573441	1314.6	0.348161
	0	-0.0709382	46.9931	-0.480458	-0.415205	0.532481	1596.3	0.249857
	0	-0.202847	23.3361	-0.300412	-0.0843651	0.573441	1345.9	0.258049
	0	-0.277419	46.9931	-0.334698	-0.410698	0.655362	1314.6	0.258049
					-0.0894569	0.819202	1158.1	0.270337
							1220.7	0.299009
	-1	0.464855	7.02869	0.110595	0.39457		1627.6	0.503809
	1	0.972551	1.56831	0.937515	0.993342	0.409601	2660.5	0.233473
							1158.1	0.890882
	0	0.313783	11.5883	-0.0724382		0.450561	1846.7	0.206849
	0	0.0454807	12.8071	-0.286379	-0.190386		2222.3	0.358401
					0.121476	0.737282	1533.7	0.526337
	0	0.0837029	7.02869	0.0920097	0.157105	0.245761	4037.7	0.135168
						0.819202	1345.9	0.403457
					0.0320285		1126.8	0.538625
						0.573441	1690.2	0.270337
						1.51552	1064.2	0.380929
							1377.2	0.380929
	0	-0.179111	31.5004	-0.203297		0.573441	1815.4	0.319489
	0	-0.116829	70.1054	-0.487402	-0.478967	0.655362	1533.7	0.315393
					-0.864835	0.696322	2097.1	0.317441
	0	0.326524	20.7165	-0.0689826	-0.0959488		1439.8	0.432129
	0	0.0894942	51.9354	-0.247159	-0.0734463		1439.8	0.366593
	0	0.399126	46.9931	0.428571			1220.7	0.436225
	0	-0.945319	31.5004	-0.922126	-1	0.450561	2817	0.221185
	0	0.390912	15.6426	-0.0378007			1283.3	0.530433
						0.450561	1533.7	1.64045
	0	-0.0883721	6.35982	-0.124088	-0.0605327	0.614402	1471.1	0.317441
	0	-0.229465	9.48774	-0.295177	-0.265635		3161.3	0.176128
	0	-0.313936	31.5004	0.312217		0.409601	1502.4	1.68551
	0	0.054667	11.8209	-0.263642	-0.453925	0.16384	4319.4	0.135168
					0.137441	0.614402	2222.3	0.165888
	1	0.696543	3.15819	0.698275	0.560084	0.368641	1971.9	0.208897
	1	0.613364	2.117	0.335248	0.108911	0.532481	2097.1	0.333825
					0.186727	0.491521	1784.1	0.380929
	0	-0.396131	9.48774	-0.728943	-0.598224		2128.4	0.313345
	0	0.826538	15.6426	0.00192678			1064.2	0.61645
					-0.373581
					-0.307208	0.614402	1596.3	0.274433
	0	-0.207363	9.48774	-0.307935	-0.450867	0.819202	1471.1	0.454657
					-0.156463	0.655362	1471.1	0.483329
	0	0.414117	63.434	0.104962	0.279344			0.235521
	-1	0.497156	70.1054	0.304692	0.400337	0.491521	1502.4	0.290817
	0	-0.0275612	8.17638	-0.177174	-0.000240262	0.204801	2504	0.225281
	-1	0.649435	70.1054	0.294452	0.221865		1314.6	0.225281
	1	0.944147	1.73325	0.97276	0.969341	0.368641	2159.7	0.278529
	0	-0.0522752	14.154	-0.268044	-0.361768		2441.4
	0	0.251549	57.3975	0.0285714			1439.8	0.258049
	0	0.293787	63.434	-0.0948623	0.129965	0.491521	1752.8	0.442369
	0	-0.152894	14.154	-0.54519	-0.639006		1408.5	0.479233
	0	0.204382	12.8071	-0.267917	-0.170243		1721.5	0.208897
	0	0.116448	14.154	-0.552239	-0.70516	0.327681	1471.1	0.192512
	0	0.393468	12.8071	-1	-0.232828	0.696322	1658.9	0.397313
	0	-0.270358	42.5211	-0.119171	-0.388954	0.409601	1627.6	0.280577
	0	-1	46.9931	-1		0.327681	2097.1	1.31892
	0	0.437049	9.48774	-0.502924		0.573441	1377.2	0.325633
	0	0.506329	19.106	-0.306358	-0.0482485		2128.4	0.432129
	-1	0.708701	7.7679	-0.000861326			1189.4	0.63693
	0	0.168367	51.9354	0.0565405	0.118583	0.327681	2441.4	0.18432
					0.612426		1690.2	0.376833
	1	0.686903	2.33965	0.212783	0.57988	1.6384	1565	0.591874
	1	0.944235	1.41907	0.979735			1314.6	0.67789
							1283.3	0.428033
	0	0.493595	12.8071	0.116601	-0.69697	0.819202	1220.7	0.514049
	0	0.425419	8.58486	-0.263409	0.213389		1252	0.555009
	0	0.189705	77.4785	-0.221124	-0.37362	0.286721	2629.2	0.161792
	1	0.811509	3.49034	0.950035	1		1158.1	0.587778
						0.368641	1784.1	0.188416
							1502.4	0.393217
	0	-0.283506	28.5027	-0.939496	-0.89902		2003.2	0.229377
						0.409601	1971.9	0.358401
						0.532481	1690.2	0.260097
	0	-0.228325	25.7903	-0.482834	-0.522725		2253.6	0.317441
	0	0.273017	77.4785	0.20155	0.06088	0.450561	1878	0.217089
	-1	0.603315	9.48774	0.196474	0.032316	0.286721	2253.6	0.167936
							1252	0.407553
	0	-0.288383	12.8071	-0.669309	-0.72271	0.327681	2347.5	0.188416
	0	0.367547	11.5883	0.196736	-0.559585		1690.2	0.286721
	0	0.34679	19.106	0.149228	-0.0412486	0.573441	1345.9	0.249857
	0	0.143732	46.9931	0.239316			1909.3	0.342017
	0	-0.124359	28.5027	-0.221154		0.573441	1658.9	0.200705
	0	-0.290048	46.9931	-0.288373	-0.462103	0.368641	2034.5	0.217089
	0	-0.270358	31.5004	-0.587085	0.0798122		1690.2	0.274433
	1	0.921292	3.85743	0.608643		0.409601	1596.3	0.258049
				0.608643			1032.9	0.61645
	0	-1	63.434	-1		2.08897	1502.4	0.546817
	1	0.522774	8.58486	0.545455		0.450561	1596.3	0.243713
						0.450561	2003.2	0.231425
					-0.877692	0.778242	1408.5	0.315393
					-0.2556	0.368641	1846.7	0.206849
					0.465054	0.573441	1627.6	0.217089
	1	0.932701	3.85743	0.37931			1158.1	0.452609
	0	0.422222	10.4856	-0.345955	-0.198047		1095.5	0.514049
	0	-0.339303	31.5004	-0.765654	-0.968487	0.655362	2942.2	0.176128
	0	-0.209337	12.8071	-0.288503	-0.362843		3756	0.14336
					0.357441
	-1	0.669735	5.20698	0.162791	0.356415	0.450561	2472.7	0.249857
	0	-0.27641	7.7679	-0.56443	-0.406937	0.942082	1314.6	0.423937
						0.819202	1252	0.372737
	0	-0.230102	31.658	-0.113093	-0.303558	0.860162	1377.2	0.262145
					-0.0691489	0.409601	1940.6	0.241665
						0.614402	2065.8	0.235521
	0	-1	38.4747	-1		0.614402	2973.5	0.217089
						0.778242	1095.5	1.63431
						0.696322	500.8	0.471041
	0	0.144682	57.3975	-0.533762		0.409601	1815.4	0.243713
	0	0.127549	70.1054	-0.292102	-0.258038		1502.4	0.229377
					0.464844
	0	-0.0422234	51.9354	-0.356355	-0.22255	0.819202	1565	0.212993
	0	0.459878	19.106	-0.163237		0.532481	1658.9	0.239617
	0	-0.352036	17.2878	-0.604475	-0.368		3912.5	0.137216
					-0.236155
						0.245761	1909.3
	0	0.307487	31.5004	-0.388935	-0.327926		3192.6	0.219137
	1	0.877423	6.35982	0.244344	0.302005	0.491521	1940.6	0.251905
	0	-0.0480595	21.1153	-0.484536	-0.368836	0.614402	2410.1	0.385025
	0	-0.834105	57.3975	-0.698452	-1		2910.9	0.18432
	0	0.244538	31.5004	-0.085		0.614402	1439.8	0.245761
	0	-0.0192242	38.4747	-0.372527	0.28011	0.655362	1721.5	0.241665
					0.292442
	0	0.338175	28.3376	-0.2993	-0.343501	0.573441	2347.5	0.208897
	0	-0.132623	70.1054	-0.249292		0.573441	1721.5	0.221185
	1	0.94683	1.28403	0.988985	0.980343		3599.5	0.176128
	0	0.0216648	8.58486	-0.46027			1345.9	0.274433
						0.737282	1158.1	0.258049
	0	-0.170398	11.627	-0.485346	-0.477038	0.204801	3286.5	0.14336
	0	0.174208	46.9931	-0.221357	-0.1668	0.204801	3912.5	0.176128
	0	0.550173	28.5027	0.14094		0.860162	1095.5	0.253953
	0	0.0427271	52.1953	-0.40202	-0.470921		2691.8	0.192512
	0	0.64253	10.4856	-0.154589	-0.0345821		1971.9	0.372737
	0	-0.179941	38.4747	-0.467502	-0.191896		2128.4	0.196609
	-1	0.485902	21.9701	0.350439	0.347847		1846.7	0.200705
	0	0.397504	21.1153	-0.280397	-0.293755	0.614402	2284.9	0.350209
	0	-0.0529399	19.106	-0.546835	-0.737654	0.450561	2316.2	0.208897
					-0.272639	0.532481	2347.5	0.217089
	0	-0.748879	28.5027	-1			1064.2
	-1	0.517225	9.48774	-0.213564			1690.2	0.180224
	0	0.241375	8.58486	-0.171259	-0.267448	0.409601	1596.3	0.223233
	1	0.787992	2.33965	0.661907	0.837595	0.532481	1658.9	0.344065
	1	0.6797	4.71147	0.519886		0.737282	1815.4	0.428033
	0	0.00942237	21.1153	-0.539394		0.655362	1658.9	0.423937
					0.272727
					-0.084195
	-1	0.10106	4.71147	0.283302	0.253811	0.245761	2848.3	0.159744
					0.0620793
					-1
	0	0.214562	21.1153	-0.388489	0.115926	0.778242	1878	0.208897
	0	0.178947	46.9931	0.0789474		0.778242	1408.5	1.3312
						0.327681	1471.1	1.8473
						0.819202	1471.1	0.331777
	-1	0.533602	8.25821	0.0229406	-0.000362625	0.532481	1596.3
	0	0.37766	42.5211	-0.391796	0.00701083		1471.1	0.305153
	0	0.246934	19.106	-0.340923	-0.438529	1.26976	500.8	0.139264
	-1	0.4891	77.4785	0.626374	0.556375	1.14688	1502.4	0.290817
	1	0.550393	2.58571	0.68572	0.674097	1.59744	1690.2	0.249857
	1	0.975541	1.41907	0.961883	0.92852	0.409601	1690.2	0.233473
	1	0.987493	2.85765	0.895944	0.702707	0.942082	1064.2	0.270337
					0.418793	1.35168	876.4	0.397313
					-0.507576		939	0.368641
	-1	0.577465	21.1153	0.468354		1.024	1064.2	0.348161
						0.204801	3505.6	0.12288
	0	0.410579	10.4856	0.285266		0.942082	1095.5	0.385025
	0	0.430657	17.2878	0.397059		1.55648	907.7	0.487425
						0.409601	2660.5	0.155648
	0	-0.718062	19.106	-1		1.80224	1032.9	0.299009
							845.1	0.802818
	0	0.3214	45.1428	-0.0441095			1533.7	0.253953
						0.860162	1815.4	0.258049
	0	0.0547746	31.5004	-0.461703	-0.40324		1001.6	0.315393
	0	-0.041904	4.84172	-0.0276638	-0.412899		1627.6	0.307201
	0	0.109295	77.4785	-0.109114	-0.243413	0.983043	1001.6	0.409601
	-1	0.12199	4.71147	0.556479	0.463861	0.245761	1565	0.18432
	0	-0.0324107	8.58486	-0.249156	-0.419334	0.16384	4413.3	0.106496
	0	0.358164	57.3975	-0.0770298	0.026393	1.72032	1095.5	0.528385
	0	0.350842	12.8071	-0.137445	-0.599436		1345.9	0.348161
	0	0.118763	17.2878	-0.246032	-0.278846	0.655362	1252	0.350209
	0	-0.245232	51.9354	-0.547319	-0.7335		2441.4	0.176128
	0	-0.451518	63.434	-0.315895			907.7	0.397313
	-1	0.71965	46.9931	0.494287	0.490449		1095.5	0.380929
	1	0.868416	2.33965	0.696526	0.603436	1.10592	876.4	0.339969
	0	0.215816	67.438	-0.182345	-0.042394	1.06496	1533.7	0.294913
	1	0.615382	7.62117	0.311175	0.711646		907.7	0.321537
	0	0.141428	8.58486	-0.0474502	-0.18789	0.204801	4006.4	0.114688
	0	-0.662078	57.3975	-0.669388	-0.265509	0.901122	1502.4	0.237569
	0	-0.448542	70.1054	-0.809566	-0.699232		1533.7	0.569345
	-1	0.623188	51.9354	0.314966	0.477833	0.819202	1314.6	0.294913
					-0.0193469		1533.7	0.512001
	0	0.229567	46.9931	0.0646388	-0.129137		1283.3	0.448513
	0	-0.863373	63.434	-1	-1		1189.4	0.530433
	1	0.802339	2.85765	0.663027	0.851652	0.983043	1658.9	0.468993
	1	0.8608	1.16183	0.979057	0.932871	0.368641	2191	0.176128
	0	-0.0804513	70.1054	-0.418186	-0.419577		2566.6	0.172032
	-1	0.521206	40.3668	0.279613
	1	0.857198	1.16183	0.989701	0.987433	0.327681	2817	0.159744
	1	1	2.117	0.91947	0.892864	0.778242	1971.9	0.344065
	1	0.789485	4.71147	0.317172	-0.00332226	0.901122	1345.9	0.561153
	1	0.772866	2.117	0.662431	0.727389	0.655362	1252	0.307201
	1	0.978906	4.71147	0.862556	0.845906			0.724994
	1	0.927062	2.117	0.826694		0.368641	1815.4	0.475137
	0	-1	77.4785			0.614402	1345.9	0.253953
						0.942082	1095.5	0.327681
	0	0.216761	62.2358	-0.0436926	-0.0746302		1565	0.409601
	0	-0.0976599	70.1054	-0.507042	-0.193777	0.901122	1314.6	0.286721
	0	0.135255	23.3361	-0.649568	-0.251932	0.819202	1283.3	0.286721
	0	-0.05823	63.434	-0.318705	-0.307869	0.204801	3975.1	0.135168
	0	-0.593581	66.7697	-0.670227	-0.475507	0.450561	1721.5	0.229377
	0	0.257033	70.1054	-0.280277		1.024	1001.6	0.323585
	1	0.756436	4.26311	0.514516	0.734694	0.860162	970.3	0.339969
						0.532481	1064.2	0.686082
	-1	0.587415	9.28085	-0.496198	0.413807	0.614402	1158.1	0.417793
	1	0.958631	1.41907	0.656874	0.559476	0.655362	939	0.372737
	0	0.251178	10.4856	-0.394432	-0.454726	0.655362	1408.5	0.317441
	0	0.634966	12.8071	-0.16065	-0.0150192	0.655362	1502.4	0.323585
	1	0.882229	7.7679	0.253173	0.342926	0.491521	1596.3	0.288769
	1	0.794666	4.71147	0.677796	0.783511		1189.4	0.479233
	0	-0.516199	34.8133	-0.746647		1.10592	1627.6	0.368641
	0	0.00708367	19.106	-0.203653	-0.0140845		939	0.509953
	-1	0.597764	14.154	0.453441	0.730496	0.696322	1345.9	0.270337
	0	-0.124818	60.4157	-0.529812	-0.611491	0.16384	4350.7	0.118784
	0	-0.0914622	77.4785	-0.196825	0.0845131	0.696322	1252	0.315393
	0	0.507783	77.4785	0.175938	0.186748		1126.8
	1	0.665358	5.20698	0.346055	0.613335		970.3	0.602114
	1	0.879983	5.7546	0.493099		0.450561	1502.4	0.264193
	1	0.774257	2.85765	0.56477		0.573441	1533.7	0.301057
	0	0.596863	15.6426	-0.00245298		0.778242	1314.6	0.399361
	1	0.992814	1.16183	0.985214	0.991266	0.286721	3223.9	0.180224
	1	0.627981	4.26311	0.663921			1377.2	0.348161
	-1	0.365046	2.58571	0.448609	0.571044	0.573441	1784.1	0.262145
	0	-0.226516	26.9596	-0.661938	-0.485338	0.696322	2128.4	0.376833
	0	-1	42.5211	-1		0.491521	2065.8	0.325633
						0.983043	1345.9	0.614402
	0	-0.674063	38.4747	-1		1.024	939	0.372737
						0.532481	1158.1	0.225281
	0	-0.313936	70.1054	-0.149199			970.3	0.458753
	0	0.0692124	31.5004	-1	-0.396092		1220.7	0.352257
	0	-0.199456	10.4856	-0.19946	-0.185115	0.286721	2566.6	0.172032
	0	-0.298078	37.7479	-0.732637	-0.273584		1283.3	0.528385
						0.614402	2754.4	1.97223
						0.655362	1721.5	0.204801
	0	0.393468	14.154	-0.565217			1032.9	0.569345
	0	-0.806897	49.4642	-1	-1	0.696322	1314.6	0.356353
	1	0.735481	2.85765	0.342035	0.139854	0.655362	1471.1	0.292865
	1	0.504044	2.58571	0.556791	0.517805		1095.5	0.690178
	0	-0.544947	42.5211	-0.753022	-0.543349		2128.4	0.208897
			23.3361	-1		1.31072	876.4	0.380929
	0	-0.232439	77.4785	-0.5	-0.311741		939	0.389121
	0	-1	63.434	-1		0.901122	1377.2	0.612354
	0	0.0551817	38.4747	-1			1189.4	0.540673
	0	-0.330515	27.8812	-0.869888	-0.949674		1377.2	0.311297
	1	0.935802	2.33965	0.764296			1502.4	0.352257
						0.450561	1377.2	1.09363
	1	0.806948	2.33965	0.810833			1345.9	0.307201
	0	-0.591837	46.9931	-0.654179	-0.513591		2253.6	0.18432
						0.983043	1314.6	0.382977
	1	0.944907	2.33965	0.625282	0.591073	0.450561	3255.2	0.176128
	0	-0.391777	51.9354	-0.289026	-0.412781	0.491521	1126.8	2.02957
	0	-0.367575	25.3032	-0.523625	-0.509302	0.819202	1909.3	0.466945
	0	-0.0985915	21.1153	0.0429448		0.778242	1377.2	0.415745
	0	-0.500155	17.6603	-0.746408	-0.704987		2034.5	0.212993
						0.819202	1596.3	0.583681
	0	-0.704906	67.438	-0.746581	-0.464904	0.614402	1408.5	0.241665
	0	-0.880365	47.9361	-0.922933	-0.942113	0.327681	1815.4	0.126976
	0	-0.442541	25.7903	-0.712826	-0.704967	0.245761	1878	0.331777
	1	0.965774	1.91554	0.974965		0.655362	1439.8	0.307201
	1	0.814647	3.15819	0.651104	0.665197	0.983043	1314.6	0.460801
	0	-0.00709624	14.154	-0.268314	-0.200192	0.16384	3724.7	0.14336
	1	0.959269	2.33965	0.903653	0.95122	0.532481	1533.7	0.344065
	1	0.64908	3.15819	0.376812	-0.253112		1220.7
	0	0.456572	17.2878	-0.108225			1345.9	0.546817
						0.942082	1815.4	0.374785
	1	0.833163	2.85765	0.480226		1.72032	1815.4	0.241665
	1	0.8712	1.91554	0.768438	0.833637	0.409601	2034.5	0.196609
	1	0.844055	2.117	0.798396		0.409601	1721.5	0.196609
	0	0.421624	51.9354	0.00108814	-0.0729578	1.39264	1565	0.200705
	0	-0.0221909	8.58486	-0.195232	-0.240034		3536.9	0.141312
	0	0.0981999	70.1054	-0.401538	-0.309021	1.72032	1565	0.270337
	0	0.140929	70.1054	-0.237127	0.290926	1.31072	1471.1	0.249857
	0	-0.201656	10.4856	-0.277218	-0.158577	0.614402	1252	0.331777
	0	-0.535751	46.9931	-1			1032.9	0.659458
	0	-0.270358	25.7903	-1			1439.8	0.327681
	0	-0.238739	63.7514	-0.309296	-0.610538		1001.6	0.372737
	0	-0.20743	46.9931	-0.561856		0.614402	1439.8	0.509953
	0	-0.368318	46.9931	-0.594928	-0.552846		1596.3	0.208897
	0	-1	63.434	-1			1095.5	0.573441
							876.4	0.710658
	0	0.0216648	42.5211	-0.0654206	-0.0769231		1345.9	0.497665
	0	0.261326	9.48774	-0.215385		0.737282	1439.8	0.356353
	0	-0.761067	77.4785	-1	-1		1064.2	0.579585
	0	-0.186379	70.1054	-0.23825			1095.5	0.270337
	0	0.410579	12.8071	0.0294118			1064.2	0.630786
	0	-0.675597	21.1153	-0.772512		0.409601	1565	0.231425
	0	-0.933114	46.9931	-1	-0.450072		2410.1	0.278529
	0	-0.17221	28.5027	-0.677605	-0.434129		1815.4	0.237569
	0	0.278488	51.9354	0.33262	0.231831	0.368641	1721.5	0.462849
	0	-0.825273	63.434	-0.379562	-1	0.573441	1345.9	0.290817
	-1	0.738376	8.58486	0.180166		0.901122	1001.6	0.303105
	0	-0.0512129	63.434	0.0562181		0.286721	3004.8	0.188416
						0.491521	1690.2	0.210945
	1	0.964688	1.16183	0.986189	0.993417	0.327681	2316.2	0.151552
	0	-0.951965	42.5211	-0.90232	-1	0.368641	2253.6	0.176128
	0	-0.0492182	57.3975	-0.188588		0.245761	500.8	0.147456
	0	-0.285486	46.9931	-0.458515	0.0721649		1971.9	0.380929
	0	-0.460011	57.3975	-0.291498		0.204801	3474.3	0.147456
	0	-0.32866	70.1054	-0.37505	-0.273612	1.024	1126.8	0.385025
	0	-0.125	34.8133	-0.388209	-0.438017		1189.4	0.335873
	0	-0.58567	19.106	-0.788197	-0.869931	0.286721	1721.5	0.294913
	0	-1	34.8133	-1		0.491521	1502.4	0.493569
	0	-1	38.4747	-1		0.532481	1596.3	0.305153
	0	-1	28.5027	-1	-1	0.819202	1345.9	0.364545
	0	0.637209	12.8071	-0.591141		0.778242	1658.9	0.444417
	0	-0.139124	19.106	-0.302885		0.532481	1596.3	0.276481
	0	-0.266215	42.5211	-0.469274			1533.7	0.217089
	0	-0.755414	77.4785	-0.431345	-1	1.024	1658.9	0.262145
	0	0.146064	8.58486	-0.065445	-0.265157	0.327681	3317.8	0.16384
							907.7	0.735234
							1471.1	0.432129
							1158.1	0.731138
							907.7	0.741378
	0	0.605735	10.4856	-0.263527	-0.618146		970.3	0.696322
							1471.1	0.385025
	0	-0.403065	46.9931	-0.737991			1627.6	0.282625
	1	0.839836	5.7546	0.319911			1001.6	0.417793
	0	-0.297145	17.2878	-0.627249	-0.655667	2.12993	2347.5	0.16384
	0	0.335605	28.5027	-0.302885			1158.1	0.339969
	0	0.131885	15.6426	-0.273832	-0.342875		2034.5	0.225281
	0	0.211539	22.7517	-0.108826	0.112878	0.614402	1439.8	0.233473
	0	0.00984696	63.434	-0.373368	-0.543624		1565	0.278529
	0	-0.166463	61.6334	-0.608005	-0.679267	0.573441	1502.4	0.233473
	0	0.508603	27.0586	0.00489031		0.655362	1314.6	0.217089
	0	-0.0224366	47.9361	-0.395935	-0.42229		1533.7	0.233473
	0	-0.232031	25.7903	-0.633289	-0.555132	0.204801	3505.6	0.135168
	0	0.495223	16.63	-0.0554282	0.148936		1439.8	0.425985
	0	0.167138	19.106	-0.242616	-0.0642056	0.245761	2660.5	0.151552
	-1	0.810833	7.02869	-0.217391		0.778242	1252	0.249857
	0	0.493967	25.7903	-0.356974		0.696322	1252	0.217089
	-1	0.550173	6.35982	-0.0373281		0.696322	1158.1	0.221185
	-1	0.746589	7.7679	0.170213	0.374293	0.245761	2910.9	0.131072
	1	0.685138	2.117	0.389245			1533.7	0.221185
	0	0.242332	77.4785	-0.186006	-0.329295		1408.5	0.237569
	0	-0.0142028	77.4785	-0.0280778	-0.237987	0.696322	1377.2	0.278529
	0	0.269579	25.7903	-0.00500501	-0.160604	0.696322	1377.2	0.258049
	0	0.622454	77.4785	0.121908	0.175983		2441.4	0.167936
	0	0.192751	15.6426	-0.185964	-0.286981	0.655362	1377.2	0.266241
						0.573441	1377.2	0.542721
	1	0.810833	3.15819	0.279318		0.573441	782.5	0.225281
	1	0.963375	4.71147	0.449511	0.658132	0.12288	2191	0.282625
	0	0.594766	31.5004	-0.0657439	-0.0539262	0.327681	1940.6	0.225281
	0	0.423638	77.4785	-0.131986	0.124971		2191	0.212993
	0	0.0912942	14.154	-0.358316	-0.321534	0.860162	1596.3	0.413697
	-1	0.557006	23.3361	0.356239	-0.0437244	1.67936	2222.3	0.229377
	0	0.178947	9.48774	-0.60476		0.655362	2128.4	0.319489
	0	0.178947	21.1153	-0.0607735		0.16384	1533.7
	0	0.0199357	16.4652	-0.801865			1565	0.477185
	0	0.317328	23.3361	-0.284907		0.450561	1940.6	0.282625
	0	-0.659574	31.5004	-1		0.655362	3004.8	0.219137
	0	-0.231297	25.7903	-0.411765		0.696322	1940.6	0.409601
						0.696322	1658.9	0.434177
	0	0.407698	12.8071	0.473684			1377.2	0.462849
	0	-0.0259439	19.106	-0.455343	-0.359664	0.245761	563.4	0.147456
						0.778242	1001.6	0.172032
							1220.7	0.466945
	0	-0.433289	23.3361	-0.672578	-0.792935	0.16384	3693.4	0.139264
	0	0.26506	14.154	-0.192244	-0.283597		1909.3	0.237569
	-1	0.526292	42.5211	0.41522	0.608791	1.06496	1533.7	0.208897
	-1	0.645331	77.4785	0.25			1502.4	0.258049
	0	-0.17291	22.8953	-0.553999	-0.495761	0.409601	2222.3	0.200705
						0.860162	1439.8	0.382977
	1	0.829666	3.15819	0.766212	0.600823		1565	0.485377
	-1	0.564859	7.7679	-0.0978292	-0.0992946		1439.8	0.294913
	0	0.367064	9.48774	0.0156581	0.0125239	0.696322	1784.1	0.468993
	0	0.598098	12.8071	-0.168174	-0.0275953		1220.7	0.278529
	0	0.441599	46.9931	-0.0461597	0.0329141		1408.5	0.294913
	0	-0.27892	19.2016	-0.555836	-0.556941		1784.1	0.262145
	0	-1	28.5027	-1		0.573441	1408.5	0.225281
	0	0.304739	14.154	-0.467337	-0.714593	0.655362	1283.3	0.245761
	0	0.0692124	25.7903	-0.616858		0.696322	1565	0.167936
	0	0.190051	21.1153	-0.654482	-0.314938	0.737282	1126.8	0.233473
	0	0.352453	9.48774	-0.522184		0.737282	1126.8	0.229377
	0	-0.352601	63.434	-0.512195			2848.3	0.237569
							845.1	0.661506
						0.737282	1220.7	0.229377
	0	-0.384953	28.5027	-0.747634			1940.6	0.221185
	0	-0.318458	38.4747	-0.787234		0.819202	1377.2	0.317441
					-0.671635		1627.6	0.249857
	0	-0.874104	70.1054	-1			1252	0.534529
	0	-0.570628	66.7697	-0.465033	-0.349697	1.14688	970.3	0.389121
	0	-0.371617	28.5027	-0.618065	-0.4808	0.204801	3255.2	0.16384
	0	-1	77.4785	-1	-1	0.901122	1252	0.284673
							1032.9	0.610306
					0.517146		907.7	0.266241
					-0.3443	0.286721	2535.3	0.167936
	0	-0.585952	23.3361	-0.729299			1064.2	0.561153
	0	0.0216648	9.48774	-0.182692		0.819202	1095.5	0.270337
	1	0.595855	4.71147	0.450939	0.435693		2003.2	0.18432
	1	1	1.73325	0.959654			813.8	0.813058
							1189.4	0.593922
						0.901122	939	0.286721
						0.737282	1252	0.200705
						0.901122	1064.2	0.270337
	0	-0.747516	66.5064	-0.970739	-0.983931		1345.9	0.462849
					-0.800095		1565	0.262145
	0	-0.313936	77.4785	1.10526		0.860162	1032.9	0.311297
	0	0.103448	63.434	0.107492		0.901122	1095.5	0.331777
						0.860162	1158.1	0.286721
						0.819202	1095.5	0.253953
	0	-1	31.5004	-1		0.942082	1158.1	0.241665
	0	-0.382434	77.4785	-0.282178	0.107492	0.614402	1878	0.237569
					-0.683325	0.614402	1878	0.344065
	0	-1	70.1054	-1		0.819202	1064.2	0.225281
						0.327681	1721.5	0.448513
						0.778242	1032.9	0.196609
	0	-1	57.3975	-1		0.737282	2535.3	0.454657
	0	0.351898	17.2878	-0.223872	0.0404886		4256.8	0.12288
							1377.2
	0	-0.342006	77.4785	-0.53166	-0.683544		1815.4	0.258049
						1.76128	1909.3	0.505857
	0	-0.466794	70.1054	-0.132231			1252	0.442369
	0	0.577465	77.4785	0.0510689	0.0359965	0.696322	1283.3	0.385025
	-1	-0.370344	42.5211	-0.361702	0.31769	0.983043	845.1	0.401409
	0	-0.164179	34.8133	-0.706897		0.901122	2097.1	0.299009
	0	0.0344799	46.9931	-0.457621	-0.753467		2566.6	0.192512
	0	-0.22087	63.434	-0.659091	-0.744745		1095.5	0.468993
						1.31072	876.4	0.376833
						0.368641	2597.9	0.161792
	0	-0.41072	28.5027	-1	-0.649123	0.737282	1533.7	0.303105
	0	-0.828108	38.6672	-0.953157	-0.904038		1345.9	0.305153
					-0.351797	0.614402	1533.7
					-0.66634		1784.1	0.315393
	0	0.113712	8.58486	-0.0665621	-0.830378		1252	0.344065
	0	-0.85801	42.5211	-0.741691	-0.825598		1064.2	0.630786
	0	-0.614054	50.3859	-0.870031	-0.878419	0.450561	1596.3	0.532481
	0	-0.0733954	39.3451	-0.733536	-0.715599	0.819202	1408.5	0.260097
						0.614402	1314.6	0.362497
	0	0.161912	42.5211	-0.112903		1.67936	1220.7	0.337921
	0	0.0856628	31.5004	0.0379669	0.144562	1.024	1408.5	0.270337
	0	-0.505792	63.434	-1		0.655362	1345.9	0.258049
	0	0.22448	19.106	-0.198718	0.0339049		2003.2
	1	0.792	1.28403	0.847195			1721.5
					-0.75703	0.204801	4006.4	0.135168
	1	0.981022	3.9358	0.879657		0.614402	2785.7	0.19456
	-1	0.585841	5.20698	0.187475	0.421515	0.655362	2472.7	0.405505
	0	0.14679	31.5004	0.179071	0.0440237	0.532481	1784.1	0.200705
	0	-0.0189353	36.5254	-0.288573	-0.610574	0.327681	2660.5	0.159744
							1189.4	0.483329
								0.634882
						0.491521	563.4	0.14336
							1001.6	0.628738
	1	0.703918	3.42441	0.35012	0.438849	0.573441	1471.1	0.245761
	0	0.340056	28.5027	-0.183099	-0.514524		1439.8	0.274433
	1	0.721658	2.58571	0.419387	0.66549	0.573441	1502.4	0.258049
	0	0.157975	42.5211	-0.202977	-0.0986602	0.696322	1565	0.229377
	0	-0.181698	24.4729	-0.182904	0.294075	0.573441	1533.7	0.229377
	0	0.260651	11.8209	-0.430659	-0.567964	0.778242	1784.1	0.462849
	1	0.912379	2.58571	0.852258	0.791099	0.491521	1658.9	0.217089
						0.245761	2629.2	0.16384
	0	0.00166015	17.2878	-0.490164	-0.416413	0.245761	2910.9	0.167936
	1	0.821773	1.73325	0.83908	0.818988	0.409601	2441.4	0.17408
	0	0.149455	51.9354	-0.559567	-0.376658	0.245761	2284.9	0.172032
	1	0.939226	1.05127	0.995229	0.999328	1.59744	2378.8	0.454657
	-1	0.580881	7.7679	-0.26001	0.275942	0.696322	1408.5	0.546817
	0	0.0927154	31.576	-0.348793	-0.170709	0.819202	1408.5	0.368641
	0	-0.151836	14.154	-0.546214	-0.428396	0.655362	1377.2	0.276481
	1	0.852396	2.58571	0.899629	0.889022		1377.2	0.221185
	0	0.037963	8.58486	-0.0664704	-0.0401486	0.204801	4037.7	0.12288
					0.510631		2284.9	0.18432
					0.910717	0.450561	876.4	0.221185
	0	-0.424518	77.4785	-0.339237	-0.693682		2879.6	0.278529
						1.8432	2159.7	0.532481
	0	-1	70.1054	-1			1064.2	0.307201
	0	-0.888196	63.434	-1	-1	0.655362	1345.9	0.292865
						0.532481	1471.1	0.208897
	0	0.0811355	77.4785	-0.289012	-0.0845642		1408.5	0.307201
	0	0.303231	77.4785	-0.0566038	-0.0700637		1878	0.468993
	0	-0.352601	23.3361	-0.0285714		0.860162	1126.8	0.256001
	0	0.313783	15.6426	-0.172414		0.614402	2660.5	0.516097
					0.597081		1001.6	0.333825
	0	0.45774	18.6893	-0.0496255	-0.535117		1533.7	0.237569
	0	0.242718	28.5027	0.317829			1158.1	0.274433
						0.450561	1314.6	1.16736
	0	0.0331508	42.5211	-0.491279	-0.802539	0.532481	1345.9	3.285
	-1	0.687927	8.58486	-0.0491752	0.341327	0.532481	2253.6	0.249857
	0	-0.0397825	15.6426	-0.691429	-0.703995	0.409601	2472.7	0.167936
							1189.4	0.552961
	0	-1	31.5004	-1			1627.6	0.389121
	0	0.483726	42.5211	0.0839907	0.0661402	0.737282	1439.8	0.241665
	0	-0.0488323	46.9931	0.611374		0.614402	1627.6	0.18432
							1377.2	0.548865
					-0.418222		1846.7	0.229377
	0	0.186038	7.7679	-0.355124	-0.473637		1283.3	0.458753
	1	0.839836	5.20698	0.377049	0.642205	0.327681	2535.3	0.159744
	1	0.844055	9.48774	0.366279	0.611535	0.245761	2003.2	0.196609
	1	0.914128	2.85765	0.766105	0.792574		1189.4	0.512001
							970.3	0.632834
	1	0.765766	3.15819	0.203566	0.370996	0.573441	1815.4	0.180224
	0	0.178947	21.1153	0.27182		0.573441	1909.3	0.212993
	1	0.862045	3.15819	0.834862			1345.9	0.303105
					-0.462313	0.614402	1502.4	0.241665
							1032.9	0.747522
							1095.5	0.393217
	1	0.593426	1.91554	0.762768	0.896147		2817	0.212993
							1220.7	0.284673
					-0.675594	0.204801	3975.1	0.135168
	1	0.982047	2.33965	0.857229	0.774931	0.450561	1721.5	0.0839682
	0	0.325694	57.3975	0.0801742	0.137555		2128.4	0.253953
	0	-0.593282	77.4785	-0.116331	0.0741688		1971.9	0.272385
	1	0.78408	3.85743	0.464673	0.335878	0.614402	1408.5	0.229377
							1471.1	0.348161
	0	-1	19.106	-1	-0.953542		1940.6	0.292865
							1940.6	0.391169
	0	-0.800178	27.6641	-1	-1		1721.5	0.376833
	0	-0.877779	48.2922	-1	-0.814241		1658.9	0.421889
						0.819202	1283.3	0.532481
						0.860162	1815.4	0.323585
					0.780885	0.696322	1314.6	0.258049
					-1		1627.6	0.346113
						0.573441	1471.1	0.233473
	0	-0.121794	49.4642	-0.462125	-0.284507	0.614402	1784.1	0.208897
	1	0.846264	3.85743	0.90099	0.765571	0.614402	1408.5	0.382977
	0	-0.0896622	28.5027	-0.461173			1220.7	0.225281
	-1	0.839836	70.1054	0.868132		0.368641	1909.3	0.159744
	0	-0.105698	14.154	-0.610327	-0.344132	0.16384	4444.6	0.0983043
						0.16384	3693.4	0.1024
	0	-0.0781497	14.154	-0.513075	-0.457376		2441.4	0.208897
	0	-1	63.434	-1	-0.462025	0.737282	1283.3	0.212993
	1	0.626079	2.33965	0.518685	0.59383		1940.6	0.348161
					-0.737705	0.532481	2472.7	0.18432
					-0.388084	0.573441	1408.5	0.278529
	-1	0.590853	8.58486	0.0600801	0.0213131	0.737282	2316.2	0.262145
							1502.4	0.352257
	-1	0.511325	7.02869	-0.273504		0.655362	1345.9	0.419841
	0	0.0216648	46.9931	-1		0.901122	1158.1	0.299009
	0	-0.700284	70.1054	-0.820261	-0.860169	0.532481	2410.1	0.266241
	0	0.316521	14.154	-0.141021	-0.056188		2410.1	0.217089
	-1	0.489238	4.71147	0.268309	0.362714	0.491521	2472.7	0.229377
					-0.582146	0.327681	2566.6	0.155648
					-1		1815.4	0.360449
	0	0.0504103	51.9354	-0.497878	-0.412079		2128.4	0.217089
	0	0.550173	25.7903	0.0874704	-0.1	0.655362	1377.2	0.270337
	0	0.306096	26.0505	-0.0973503	-0.159877	0.614402	1408.5	0.249857
	0	0.178947	17.2878	0.133333			1345.9	0.299009
	0	0.372654	17.2878	-0.464034	-0.362664		1627.6	0.229377
					-0.282259	0.245761	2660.5	0.208897
	0	0.0555931	46.9931	-0.535221	-0.476454		2910.9	0.16384
	0	-0.0873374	17.2878	-0.621254	-0.501925	0.327681	2754.4	0.155648
	0	0.155427	17.2878	-0.215837	-0.120214	0.778242	1095.5	0.286721
	0	0.207547	34.8133	0.179302	-0.458429	0.532481	1784.1	0.382977
	1	0.973568	2.58571	0.675978	0.542553	0.532481	1502.4	0.258049
						0.204801	3411.7	0.131072
	0	0.471566	14.154	-0.039039			1345.9	0.464897
					0.855316	0.368641	2660.5	0.204801
						0.942082	1220.7	0.313345
	0	0.536327	10.3176	-0.0454711	-0.132402
	1	0.821563	2.58571	0.640682	0.629232	0.819202	2003.2	0.313345
						0.737282	1126.8	0.675842
	0	-0.0702771	12.8071	-0.317447	-0.420728		4006.4	0.131072
					0.286736	0.860162	2472.7	0.546817
					-0.84148		1815.4	0.208897
							876.4	0.696322
	0	-0.646479	19.106	-0.425743			1001.6	0.722946
	0	-0.373162	39.5383	-0.839806	-0.627369	0.204801	2942.2	0.151552
	0	-0.683056	42.5211	-1		0.778242	1095.5	0.282625
							1439.8	0.413697
	0	-0.270358	31.5004	-0.0909091	-0.701169		3192.6	0.200705
							1596.3	0.137216
					-0.38326	0.614402	2597.9	0.208897
	0	-0.126024	42.5211	-0.623894	0.0315473	0.696322	1314.6	0.249857
	0	-0.0218341	38.4747	0.658537		0.491521	1784.1	0.233473
	0	0.696801	15.6426	0.0209601	0.116359	0.573441	1502.4	0.274433
	0	-0.630782	40.9032	-0.445378	-0.623568		1377.2	0.518145
	0	-0.299659	70.1054	-0.565468	-0.495538		1721.5	0.258049
	0	-0.492696	63.434	-0.731308	-0.467186		1690.2	0.225281
					-0.852309		1909.3	0.208897
	0	-0.374814	12.8071	-0.721941	-0.683794	0.204801	3255.2	0.135168
	0	-0.528827	70.1054	-0.529042		0.696322	1846.7	0.409601
	1	0.658257	2.33965	0.461073	0.538981	0.778242	1252	0.393217
	0	-0.784926	21.1153	-1	-0.809721	0.327681	2472.7	0.180224
	0	-0.572752	21.1153	-0.770976	-0.845386		3536.9	0.176128
						0.655362	1252	0.1536
	0	-0.313936	42.5211	-1		0.696322	2597.9	0.180224
	0	-0.591407	77.4785	-0.336016	-1		1345.9	0.346113
	0	-0.535751	57.3975	0.416667		0.901122	939	0.323585
	0	-1	77.4785	-1		0.942082	907.7	0.401409
	0	0.556538	70.1054	-0.0909091		0.983043	813.8	0.544769
	0	-0.683056	25.7903	-1	-0.798936		1314.6	0.59597
	0	-0.270358	46.9931	-0.562982			2410.1	0.217089
	0	-0.517223	21.1153	-0.75201	-0.697169		1408.5	0.411649
	-1	0.588515	9.48774	-0.16976	-0.046607		1721.5	0.493569
	0	-0.471698	25.7903	-0.691222	-0.635788	0.614402	1878	0.292865
	0	-0.978397	70.1054	-1	-1		1126.8	0.581633
	0	-0.669373	42.5211	-1		0.696322	1690.2	0.196609
	0	-0.352601	38.4747	-0.373368		0.614402	1784.1	0.188416
						0.655362	1283.3	0.18432
	0	-0.256185	63.434	-0.420804	-0.674185	0.737282	1658.9	0.212993
	-1	-0.964627	77.4785	-1	0.511111	0.368641	1940.6	0.229377
						0.573441	1471.1	0.319489
							1032.9	0.270337
	0	-0.340206	31.5004	-0.479554		0.573441	1377.2	0.309249
						0.942082	939	0.278529
	0	0.313783	17.2878	-1		0.901122	1252	0.372737
	0	-0.50931	25.7903	-0.631902	-0.528709	0.737282	2879.6	0.212993
	0	-0.345221	38.4747	-1	-1	0.942082	1439.8	0.526337
	1	0.930945	1.91554	0.85572	0.79167	0.491521	2097.1	0.348161
	0	-1	42.5211	-1	-1		1283.3	0.604162
	0	-1	28.5027	-1	-0.598109		1064.2	0.614402
	0	-1	31.5004	-1		0.819202	1220.7	0.536577
	0	-0.633277	21.1153	-0.832897	-0.891435	0.368641	2347.5	0.18432
					0.305833	0.573441	2003.2	0.342017
					-0.614965		1721.5	0.233473
	0	-0.13418	46.9931	-0.217221	-0.277907	0.614402	1658.9	0.456705
	0	-0.142977	77.4785	-0.157895	-0.173492		1189.4	0.380929
			25.7903
	0	-1	70.1054	-1	-0.219457	0.655362	1220.7	0.212993
	0	-0.516199	42.5211	-1		0.819202	1189.4	0.548865
	0	-0.110228	77.4785	-0.877301	-0.516358	0.942082	1158.1	0.514049
	0	-0.0851308	34.8133	0.11289	-0.348689	0.614402	1690.2	0.423937
	0	-0.262867	19.106	-0.519741	-0.590013	0.614402	1596.3	0.454657
	0	-1	77.4785	-1	-0.873329		1345.9	0.649218
	0	-0.775345	23.3361	-0.834793	-0.857403		3568.2	0.157696
	0	-1	19.106	-1	-0.938176	0.696322	1252	0.337921
	0	-0.699631	23.3361	-1	-1		1502.4	0.274433
	0	-1	46.9931	-1	-1		1189.4	0.507905
	0	-1	70.1054	-1		0.532481	1283.3	0.360449
	0	-0.842087	51.9354	-0.449838	-0.597653	0.573441	1690.2	0.180224
	0	-0.284002	63.434	-0.585531	-0.479474		2660.5	0.172032
							1158.1	0.405505
					-0.32	0.778242	1189.4	0.249857
	0	-0.699631	42.5211	-0.756098	-1		1158.1	0.499713
	0	-0.891097	25.7903	-0.978184	-0.925741	0.245761	3568.2	0.147456
	0	-0.846237	19.106	-0.976089	-0.929934	0.368641	3349.1	0.151552
	0	-1	70.1054	-1	-1	0.614402	1189.4	0.309249
					-0.520897		1095.5	0.405505
	0	-0.736939	24.5632	-0.888769	-0.87482		3004.8	0.131072
	0	-1	42.5211	-1			1001.6	0.80077
						0.614402	1596.3	0.589826
	0	-0.117821	11.5883	-0.814413	-0.859772	0.368641	2723.1	0.223233
							1064.2	0.731138
						0.737282	2284.9	0.241665
							1032.9	0.622594
	0	-0.87479	77.4785	-0.674797	-0.554044		1283.3	0.71885
	0	-0.777998	28.5027	-1	-0.787328	0.696322	1502.4	0.344065
	0	-0.569704	28.5027	-0.727059	-0.755321	0.245761	3474.3	0.151552
						0.696322	1252	0.610306
	0	-0.661248	70.1054	-0.518072	-0.491478	0.614402	1502.4	0.270337
	0	-1	70.1054	-1		0.245761	2723.1	0.16384
	0	-0.878112	70.1054	-1	-0.881492	0.614402	1533.7	0.395265
	0	-1	70.1054	-1	-1	1.10592	2316.2	0.591874
	0	-0.775832	77.4785	-0.672447		0.286721	2566.6	0.155648
	0	-0.371605	19.106	-0.514071	-0.521849	0.286721	2973.5	0.14336
	0	-1	70.1054	-1	-0.739535	0.450561	2378.8	0.245761
	0	-0.70558	77.4785	-0.806306			845.1	0.843778
	0	-1	46.9931	-1	-0.894379		1032.9	0.573441
	0	-0.389355	16.4652	-0.978903	-0.94109	0.614402	1471.1	0.368641
	1	0.785757	5.7546	0.400034	0.805486	1.18784	1377.2	0.425985
	0	-0.121569	14.154	-0.64794		0.696322	1408.5	0.413697
	0	-1	77.4785	-1	-1		939	0.843778
	0	-0.494927	11.5883	-1		0.901122	1220.7	0.176128
						0.696322	1158.1	0.225281
						0.532481	1189.4	0.610306
	0	-1	51.9354	-1	-0.810924	0.655362	1220.7	0.411649
	0	-0.0244301	70.1054	-0.299809	-0.171856	0.204801	2848.3	0.151552
	-1	-0.804452	77.4785	-0.617117	1	0.409601	1752.8	0.266241
					-0.985384		2472.7	0.204801
	0	-0.895422	70.1054	-0.899287	-0.537287	0.327681	2504	0.176128
	0	-0.210358	31.5004	-0.519231	-0.00970874		1471.1	0.385025
	0	-0.905255	63.434	0.278195	-0.384615	0.368641	2065.8	0.188416
	0	-0.500418	34.8133	-1	-0.658291		1377.2	0.516097
					-0.716647	0.573441	1627.6	0.444417
	0	-0.423947	15.6426	-0.701976	-0.607315	0.286721	2691.8	0.155648
	0	-0.459264	51.9354	-0.501466	-1	0.614402	1377.2	0.479233
	0	-1	19.106	-1	-0.617763		1377.2	0.376833
	0	0.103448	15.6426	-0.64		0.655362	1283.3	0.217089
	0	-0.264394	28.5027	-0.569892	-0.569114	0.16384	3474.3	0.12288
	0	0.037037	51.9354	-0.4		0.778242	2065.8	0.378881
	0	0.0304715	23.3361	-0.410952	-0.382074	0.409601	1784.1	0.278529
					-0.524638		907.7	0.710658
						0.819202	1314.6	0.413697
					-0.869067		845.1	0.82125
						0.491521	3098.7	0.180224
					-1		1095.5	0.62669
							1408.5	0.126976
	0	-0.124359	38.4747	-0.551887		0.655362	1283.3	0.270337
	0	-0.164179	63.434	-0.34947	-0.233645		2065.8	0.284673
	0	0.483444	17.2878	-1			1158.1	0.303105
							1283.3	0.290817
	0	-0.674063	46.9931	-1			1189.4	0.696322
					-0.337017	0.901122	1158.1	0.229377
							1752.8	0.217089
						0.409601	2441.4	0.172032
	0	-0.0872829	63.434	-0.513734	-0.525086	0.942082	1126.8	0.294913
					-0.229323	0.696322	1283.3	0.245761
	0	-0.17161	57.3975	-0.564756	-0.568605	0.245761	2785.7	0.155648
	0	-0.1979	10.4856	-0.343914	-0.379145	0.204801	2441.4	0.147456
	1	0.804392	2.58571	0.706513		0.573441	1846.7	0.212993
	0	0.674214	77.4785	0.114827	0.201717	0.614402	1502.4	0.225281
					0.365777	0.819202	1627.6	0.462849
	1	0.761468	2.85765	0.621984	0.413326	0.491521	1627.6	0.172032
	0	-0.236318	11.5883	-0.645199	-0.655817		2910.9	0.180224
	1	0.890295	2.58571	0.725965		0.860162	876.4	0.290817
	0	-0.102504	14.154	-0.526849	-0.544325		3662.1	0.139264
	0	-0.198681	15.6426	-0.496999	-0.442316	0.245761	3724.7	0.126976
						0.778242	845.1	1.09773
						0.696322	1220.7	0.262145
	1	0.572585	3.15819	0.574825	0.352184		970.3	0.847874
	0	0.330082	38.4747	-0.302776	0.0503282	0.204801	3474.3	0.126976
					0.47482		1064.2	0.720898
	1	0.835095	3.85743	0.201979	0.351241	0.778242	1345.9	0.593922
	0	-1	46.9931	-1	-1	0.901122	1345.9	0.497665
					-0.54001		1408.5	0.393217
	0	-0.151641	23.3361	-0.383808	-0.446878	0.327681	3067.4	0.12288
					0.0337401	0.573441	3255.2	0.16384
						0.532481	1408.5	0.382977
						1.51552	1095.5	0.634882
						0.860162	1314.6	0.587778
						0.778242	1314.6	0.520193
							1158.1	0.561153
						0.655362	1439.8	0.591874
	0	-1	23.3361	-1		0.860162	1596.3	0.468993
	0	0.305922	42.5211	0.117409		2.00705	1784.1	0.208897
	1	0.786404	2.33965	0.659874	0.57839		2003.2	0.221185
	1	0.832474	2.117	0.823401	0.880579	0.12288	2128.4	0.239617
	1	0.778786	8.58486	0.247059		0.696322	1126.8	0.311297
						0.655362	1314.6	0.249857
						1.10592	876.4	1.07725
					0.641908			0.440321
						0.655362	1439.8	0.258049
						0.614402	1439.8	0.233473
					0.928239		1690.2	0.229377
	1	0.935661	1.28403	0.754132	0.901466	0.245761	2942.2	0.135168
	0	0.455254	57.3975	0.367647		0.409601	1690.2	0.315393
	1	0.935488	1.91554	0.896502	0.873265	0.450561	2284.9	0.276481
	0	-0.0896622	28.5027	-0.461173			1220.7	0.225281
	-1	0.839836	70.1054	0.868132		0.368641	1909.3	0.159744
	0	-0.105698	14.154	-0.610327	-0.344132	0.16384	4444.6	0.0983043
						0.16384	3693.4	0.1024
	0	-0.0781497	14.154	-0.513075	-0.457376		2441.4	0.208897
	0	-1	63.434	-1	-0.462025	0.737282	1283.3	0.212993
	1	0.626079	2.33965	0.518685	0.59383		1940.6	0.348161
					-0.737705	0.532481	2472.7	0.18432
					-0.388084	0.573441	1408.5	0.278529
	-1	0.590853	8.58486	0.0600801	0.0213131	0.737282	2316.2	0.262145
							1502.4	0.352257
	-1	0.511325	7.02869	-0.273504		0.655362	1345.9	0.419841
	0	0.0216648	46.9931	-1		0.901122	1158.1	0.299009
	0	-0.700284	70.1054	-0.820261	-0.860169	0.532481	2410.1	0.266241
	0	0.316521	14.154	-0.141021	-0.056188		2410.1	0.217089
	-1	0.489238	4.71147	0.268309	0.362714	0.491521	2472.7	0.229377
					-0.582146	0.327681	2566.6	0.155648
					-1		1815.4	0.360449
	0	0.0504103	51.9354	-0.497878	-0.412079		2128.4	0.217089
	0	0.550173	25.7903	0.0874704	-0.1	0.655362	1377.2	0.270337
	0	0.306096	26.0505	-0.0973503	-0.159877	0.614402	1408.5	0.249857
	0	0.178947	17.2878	0.133333			1345.9	0.299009
	0	0.372654	17.2878	-0.464034	-0.362664		1627.6	0.229377
					-0.282259	0.245761	2660.5	0.208897
	0	0.0555931	46.9931	-0.535221	-0.476454		2910.9	0.16384
	0	-0.0873374	17.2878	-0.621254	-0.501925	0.327681	2754.4	0.155648
	0	0.155427	17.2878	-0.215837	-0.120214	0.778242	1095.5	0.286721
	0	0.207547	34.8133	0.179302	-0.458429	0.532481	1784.1	0.382977
	1	0.973568	2.58571	0.675978	0.542553	0.532481	1502.4	0.258049
						0.204801	3411.7	0.131072
	0	0.471566	14.154	-0.039039			1345.9	0.464897
					0.855316	0.368641	2660.5	0.204801
						0.942082	1220.7	0.313345
	0	0.536327	10.3176	-0.0454711	-0.132402
	1	0.821563	2.58571	0.640682	0.629232	0.819202	2003.2	0.313345
						0.737282	1126.8	0.675842
	0	-0.0702771	12.8071	-0.317447	-0.420728		4006.4	0.131072
					0.286736	0.860162	2472.7	0.546817
					-0.84148		1815.4	0.208897
							876.4	0.696322
	0	-0.646479	19.106	-0.425743			1001.6	0.722946
	0	-0.373162	39.5383	-0.839806	-0.627369	0.204801	2942.2	0.151552
	0	-0.683056	42.5211	-1		0.778242	1095.5	0.282625
							1439.8	0.413697
	0	-0.270358	31.5004	-0.0909091	-0.701169		3192.6	0.200705
							1596.3	0.137216
					-0.38326	0.614402	2597.9	0.208897
	0	-0.126024	42.5211	-0.623894	0.0315473	0.696322	1314.6	0.249857
	0	-0.0218341	38.4747	0.658537		0.491521	1784.1	0.233473
	0	0.696801	15.6426	0.0209601	0.116359	0.573441	1502.4	0.274433
	0	-0.630782	40.9032	-0.445378	-0.623568		1377.2	0.518145
	0	-0.299659	70.1054	-0.565468	-0.495538		1721.5	0.258049
	0	-0.492696	63.434	-0.731308	-0.467186		1690.2	0.225281
					-0.852309		1909.3	0.208897
	0	-0.374814	12.8071	-0.721941	-0.683794	0.204801	3255.2	0.135168
	0	-0.528827	70.1054	-0.529042		0.696322	1846.7	0.409601
	1	0.658257	2.33965	0.461073	0.538981	0.778242	1252	0.393217
	0	-0.784926	21.1153	-1	-0.809721	0.327681	2472.7	0.180224
	0	-0.572752	21.1153	-0.770976	-0.845386		3536.9	0.176128
						0.655362	1252	0.1536
	0	-0.313936	42.5211	-1		0.696322	2597.9	0.180224
	0	-0.591407	77.4785	-0.336016	-1		1345.9	0.346113
	0	-0.535751	57.3975	0.416667		0.901122	939	0.323585
	0	-1	77.4785	-1		0.942082	907.7	0.401409
	0	0.556538	70.1054	-0.0909091		0.983043	813.8	0.544769
	0	-0.683056	25.7903	-1	-0.798936		1314.6	0.59597
	0	-0.270358	46.9931	-0.562982			2410.1	0.217089
	0	-0.517223	21.1153	-0.75201	-0.697169		1408.5	0.411649
	-1	0.588515	9.48774	-0.16976	-0.046607		1721.5	0.493569
	0	-0.471698	25.7903	-0.691222	-0.635788	0.614402	1878	0.292865
	0	-0.978397	70.1054	-1	-1		1126.8	0.581633
	0	-0.669373	42.5211	-1		0.696322	1690.2	0.196609
	0	-0.352601	38.4747	-0.373368		0.614402	1784.1	0.188416
						0.655362	1283.3	0.18432
	0	-0.256185	63.434	-0.420804	-0.674185	0.737282	1658.9	0.212993
	-1	-0.964627	77.4785	-1	0.511111	0.368641	1940.6	0.229377
						0.573441	1471.1	0.319489
							1032.9	0.270337
	0	-0.340206	31.5004	-0.479554		0.573441	1377.2	0.309249
						0.942082	939	0.278529
	0	0.313783	17.2878	-1		0.901122	1252	0.372737
	0	-0.50931	25.7903	-0.631902	-0.528709	0.737282	2879.6	0.212993
	0	-0.345221	38.4747	-1	-1	0.942082	1439.8	0.526337
	1	0.930945	1.91554	0.85572	0.79167	0.491521	2097.1	0.348161
	0	-1	42.5211	-1	-1		1283.3	0.604162
	0	-1	28.5027	-1	-0.598109		1064.2	0.614402
	0	-1	31.5004	-1		0.819202	1220.7	0.536577
	0	-0.633277	21.1153	-0.832897	-0.891435	0.368641	2347.5	0.18432
					0.305833	0.573441	2003.2	0.342017
					-0.614965		1721.5	0.233473
	0	-0.13418	46.9931	-0.217221	-0.277907	0.614402	1658.9	0.456705
	0	-0.142977	77.4785	-0.157895	-0.173492		1189.4	0.380929
			25.7903
	0	-1	70.1054	-1	-0.219457	0.655362	1220.7	0.212993
	0	-0.516199	42.5211	-1		0.819202	1189.4	0.548865
	0	-0.110228	77.4785	-0.877301	-0.516358	0.942082	1158.1	0.514049
	0	-0.0851308	34.8133	0.11289	-0.348689	0.614402	1690.2	0.423937
	0	-0.262867	19.106	-0.519741	-0.590013	0.614402	1596.3	0.454657
	0	-1	77.4785	-1	-0.873329		1345.9	0.649218
	0	-0.775345	23.3361	-0.834793	-0.857403		3568.2	0.157696
	0	-1	19.106	-1	-0.938176	0.696322	1252	0.337921
	0	-0.699631	23.3361	-1	-1		1502.4	0.274433
	0	-1	46.9931	-1	-1		1189.4	0.507905
	0	-1	70.1054	-1		0.532481	1283.3	0.360449
	0	-0.842087	51.9354	-0.449838	-0.597653	0.573441	1690.2	0.180224
	0	-0.284002	63.434	-0.585531	-0.479474		2660.5	0.172032
							1158.1	0.405505
					-0.32	0.778242	1189.4	0.249857
	0	-0.699631	42.5211	-0.756098	-1		1158.1	0.499713
	0	-0.891097	25.7903	-0.978184	-0.925741	0.245761	3568.2	0.147456
	0	-0.846237	19.106	-0.976089	-0.929934	0.368641	3349.1	0.151552
	0	-1	70.1054	-1	-1	0.614402	1189.4	0.309249
					-0.520897		1095.5	0.405505
	0	-0.736939	24.5632	-0.888769	-0.87482		3004.8	0.131072
	0	-1	42.5211	-1			1001.6	0.80077
						0.614402	1596.3	0.589826
	0	-0.117821	11.5883	-0.814413	-0.859772	0.368641	2723.1	0.223233
							1064.2	0.731138
						0.737282	2284.9	0.241665
							1032.9	0.622594
	0	-0.87479	77.4785	-0.674797	-0.554044		1283.3	0.71885
	0	-0.777998	28.5027	-1	-0.787328	0.696322	1502.4	0.344065
	0	-0.569704	28.5027	-0.727059	-0.755321	0.245761	3474.3	0.151552
						0.696322	1252	0.610306
	0	-0.661248	70.1054	-0.518072	-0.491478	0.614402	1502.4	0.270337
	0	-1	70.1054	-1		0.245761	2723.1	0.16384
	0	-0.878112	70.1054	-1	-0.881492	0.614402	1533.7	0.395265
	0	-1	70.1054	-1	-1	1.10592	2316.2	0.591874
	0	-0.775832	77.4785	-0.672447		0.286721	2566.6	0.155648
	0	-0.371605	19.106	-0.514071	-0.521849	0.286721	2973.5	0.14336
	0	-1	70.1054	-1	-0.739535	0.450561	2378.8	0.245761
	0	-0.70558	77.4785	-0.806306			845.1	0.843778
	0	-1	46.9931	-1	-0.894379		1032.9	0.573441
	0	-0.389355	16.4652	-0.978903	-0.94109	0.614402	1471.1	0.368641
	1	0.785757	5.7546	0.400034	0.805486	1.18784	1377.2	0.425985
	0	-0.121569	14.154	-0.64794		0.696322	1408.5	0.413697
	0	-1	77.4785	-1	-1		939	0.843778
	0	-0.494927	11.5883	-1		0.901122	1220.7	0.176128
						0.696322	1158.1	0.225281
						0.532481	1189.4	0.610306
	0	-1	51.9354	-1	-0.810924	0.655362	1220.7	0.411649
	0	-0.0244301	70.1054	-0.299809	-0.171856	0.204801	2848.3	0.151552
	-1	-0.804452	77.4785	-0.617117	1	0.409601	1752.8	0.266241
					-0.985384		2472.7	0.204801
	0	-0.895422	70.1054	-0.899287	-0.537287	0.327681	2504	0.176128
	0	-0.210358	31.5004	-0.519231	-0.00970874		1471.1	0.385025
	0	-0.905255	63.434	0.278195	-0.384615	0.368641	2065.8	0.188416
	0	-0.500418	34.8133	-1	-0.658291		1377.2	0.516097
					-0.716647	0.573441	1627.6	0.444417
	0	-0.423947	15.6426	-0.701976	-0.607315	0.286721	2691.8	0.155648
	0	-0.459264	51.9354	-0.501466	-1	0.614402	1377.2	0.479233
	0	-1	19.106	-1	-0.617763		1377.2	0.376833
	0	0.103448	15.6426	-0.64		0.655362	1283.3	0.217089
	0	-0.264394	28.5027	-0.569892	-0.569114	0.16384	3474.3	0.12288
	0	0.037037	51.9354	-0.4		0.778242	2065.8	0.378881
	0	0.0304715	23.3361	-0.410952	-0.382074	0.409601	1784.1	0.278529
					-0.524638		907.7	0.710658
						0.819202	1314.6	0.413697
					-0.869067		845.1	0.82125
						0.491521	3098.7	0.180224
					-1		1095.5	0.62669
							1408.5	0.126976
	0	-0.124359	38.4747	-0.551887		0.655362	1283.3	0.270337
	0	-0.164179	63.434	-0.34947	-0.233645		2065.8	0.284673
	0	0.483444	17.2878	-1			1158.1	0.303105
							1283.3	0.290817
	0	-0.674063	46.9931	-1			1189.4	0.696322
					-0.337017	0.901122	1158.1	0.229377
							1752.8	0.217089
						0.409601	2441.4	0.172032
	0	-0.0872829	63.434	-0.513734	-0.525086	0.942082	1126.8	0.294913
					-0.229323	0.696322	1283.3	0.245761
	0	-0.17161	57.3975	-0.564756	-0.568605	0.245761	2785.7	0.155648
	0	-0.1979	10.4856	-0.343914	-0.379145	0.204801	2441.4	0.147456
	1	0.804392	2.58571	0.706513		0.573441	1846.7	0.212993
	0	0.674214	77.4785	0.114827	0.201717	0.614402	1502.4	0.225281
					0.365777	0.819202	1627.6	0.462849
	1	0.761468	2.85765	0.621984	0.413326	0.491521	1627.6	0.172032
	0	-0.236318	11.5883	-0.645199	-0.655817		2910.9	0.180224
	1	0.890295	2.58571	0.725965		0.860162	876.4	0.290817
	0	-0.102504	14.154	-0.526849	-0.544325		3662.1	0.139264
	0	-0.198681	15.6426	-0.496999	-0.442316	0.245761	3724.7	0.126976
						0.778242	845.1	1.09773
						0.696322	1220.7	0.262145
	1	0.572585	3.15819	0.574825	0.352184		970.3	0.847874
	0	0.330082	38.4747	-0.302776	0.0503282	0.204801	3474.3	0.126976
					0.47482		1064.2	0.720898
	1	0.835095	3.85743	0.201979	0.351241	0.778242	1345.9	0.593922
	0	-1	46.9931	-1	-1	0.901122	1345.9	0.497665
					-0.54001		1408.5	0.393217
	0	-0.151641	23.3361	-0.383808	-0.446878	0.327681	3067.4	0.12288
					0.0337401	0.573441	3255.2	0.16384
						0.532481	1408.5	0.382977
						1.51552	1095.5	0.634882
						0.860162	1314.6	0.587778
						0.778242	1314.6	0.520193
							1158.1	0.561153
						0.655362	1439.8	0.591874
	0	-1	23.3361	-1		0.860162	1596.3	0.468993
	0	0.305922	42.5211	0.117409		2.00705	1784.1	0.208897
	1	0.786404	2.33965	0.659874	0.57839		2003.2	0.221185
	1	0.832474	2.117	0.823401	0.880579	0.12288	2128.4	0.239617
	1	0.778786	8.58486	0.247059		0.696322	1126.8	0.311297
						0.655362	1314.6	0.249857
						1.10592	876.4	1.07725
					0.641908			0.440321
						0.655362	1439.8	0.258049
						0.614402	1439.8	0.233473
					0.928239		1690.2	0.229377
	1	0.935661	1.28403	0.754132	0.901466	0.245761	2942.2	0.135168
	0	0.455254	57.3975	0.367647		0.409601	1690.2	0.315393
	1	0.935488	1.91554	0.896502	0.873265	0.450561	2284.9	0.276481

## Sheet: 3AB Features
Features for PCA	Spontaneous rate(spk/s)	Autocorrelogram metric	Peak ISI(ms)	F50(Hz)	Percent ISI < 5 ms	logISIdrop	Maximum burst length	Maximum firing rate (spk/s)
	0.537634							1.4706
	10.5645	-0.0886396	21.1153	3568.2	0.0640279	-0.231192	10	9.0001
	0			1690.2				1.1765
				1314.6
	0.83871	-1	63.434		0		2
	0.306452	-0.453754	31.5004	907.7	0	-1	6	16.7647
	5	0.0462346	8.58486	2065.8	0.104987	0.00405223	9	50
	0.207373			1502.4
	2.25806	-0.045067	15.6426	2566.6	0.0236686	-0.73822	7	18.3824
	6.20072	-0.210967	15.6426	1940.6	0.0400471	-0.594413	10	12.3529
	2.27419	-0.0162495	63.434	1220.7	0.0163934	-0.15942	6	4.1176
	0.774194	0.257292	21.1153	1001.6	0.22695	0.120918	3
	2.37097	-0.380849	42.5211	1158.1	0.00812274	-0.375	4	6.4706
	0.564516	0.724735	3.15819	1314.6	0.159836	0.532783	3	6.1765
	5.80645	-0.134303	11.5883	1752.8	0.0421995	-0.534675	8	24.1176
	1.82258	-0.671265	42.5211	1126.8	0	-1	5	7.3529
	4.41935	-0.158857	70.1054	1032.9	0.0157319	-0.580671	8	11.4706
				2723.1
	9.62366	-0.596122	25.7903	2848.3	0.0109705	-0.916165	10	20.8824
	21.5323	-0.197655	51.9354	1001.6	0.0350273	-0.222552	9	21.6666
	0.698925	-0.473193	57.9766	1158.1	0.00537634	-0.481707	3.5	2.5247
	0.0604839			2253.6				2.0812
	0.483871	-0.313936	70.1054	1283.3	0.00389105	-0.0340909	3	5.9804
	0.645161	-0.371094	31.5004	2910.9	0.00575816	-0.837858	6	18.9338
	0.129032	0.313783	17.2878	1721.5	0.00719424	-0.0957447	2	7.2129
	0.0322581			1189.4				2.1177
	0.16129	0.0692124	28.5027	1095.5	0	-1	2	1.7647
	0.806452	0.877423	10.4856	1658.9	0.0292683	-0.211886	3	3.7745
	0.403226	1	4.71147	1064.2	0.0882353	0.740139	3	1.5686
	0.806452	0.908872	1.91554	2597.9	0.176923	0.83313	3	4.2701
	0.362903			1345.9
	6.67742	0.827377	1.28403	1658.9	0.359193	0.966164	6	16.0067
	8.69176	0.219342	34.8133	2378.8	0.0571429	-0.362729	7	34.1785
				1095.5				2.9992
	7.75806	-0.684919	77.4785	1627.6	0.00355398	-0.741089	12	25.6033
								1.1765
				1721.5				9.6498
	3.09677	-0.897506	28.5027	2910.9	0	-0.910269	7	22.916
	1.52419	-0.109166	26.0505	1095.5	0.00855636	-0.485833	3.5	9.2997
	3.36694	-0.444743	38.4747	2128.4	0.00918836	-0.759468	5	6.799
	0			1032.9				3.6272
	0.927419	-0.230361	34.8133	1095.5	0.00579151	-0.5734	4	15.0898
				1095.5
	2.12903	0.589269	3.49034	1658.9	0.0915033	0.366385	3	13.3818
	1.97581	0.547708	3.31351	1408.5	0.0912836	0.438355	2.5	4.5588
	3.87097	0.967421	1.73325	2316.2	0.493429	0.964926	11	6.2225
	1.56452	0.292663	57.3975	1189.4	0.0230496	-0.231672	4	4.7794
	17.8548	-0.360763	17.2878	2097.1	0.0289449	-0.671922	10	62.4409
	0.693548	-0.769072	51.9354	1220.7	0	-1	8	22.1458
	3.67742	-0.535751	70.1054	1283.3	0.00606061	0.394231	4	10.5264
	0.0967742			1471.1				10
				1001.6				4.294
	1.25806	-0.900753	70.1054	2222.3	0.00210084	0.416667	7	7.5251
	0.0645161			1220.7				4.4727
	2.25806	-0.104448	31.5004	1345.9	0.0164948	-0.455727	5	5.2941
	7.4424	-0.33304	14.154	2378.8	0.0220994	-0.706518	8	29.0441
	3.40323	-0.162729	15.6426	1502.4	0.00926999	-0.664414	5	11.3207
	0.887097	-0.684507	31.5004	1596.3	0	-1	5	4.4204
	4.59677	-0.0526774	70.1054	1220.7	0.0265004	-0.552191	6	11.7647
	0.774194	0.623188	57.3975	1846.7	0.0503356	0.154446	3	8.3147
	7.11828	-0.515124	42.5211	1408.5	0.0133916	-0.592845	9	26.7527
	1.05645	0.163397	52.1953	1283.3	0.0301483	0.304461	4	4.2181
	0.290323	-1	57.3975	1126.8	0		2	8.4996
	3.70161	-0.520151	61.0204	1126.8	0.00933523	-0.441505	6.5	5.8752
	1.43548	-0.414889	23.3361	3662.1	0.0103842	-0.647175	7	29.1176
	0.33871	-1	77.4785	845.1	0	-1	5	5.8869
	0.241935	0.220708	28.5027	1377.2	0	-1	3	3.3499
	0.83871	-0.00387218	10.696	1627.6	0.0111111	-0.764151	5	3.4896
	0.580645	-0.045067	70.1054	1502.4	0.0132743	-0.364055	4	1.3236
	0.419355	-0.0985915	17.2878	1471.1	0	-1	5	11.2745
	0.903226	-0.600357	42.5211	1471.1	0	-1	5	6.0319
	1.67742	0.810219	2.33965	1314.6	0.33452	0.91698	5	6.464
	7.45161	-0.0709382	46.9931	1596.3	0.0286645	-0.480458	6	13.5294
	0.806452	-0.202847	23.3361	1345.9	0.0162602	-0.300412	3	12.7222
								0
	1.30645	-0.277419	46.9931	1314.6	0.0224215	-0.334698	6	8.443
				1158.1				10.6852
				1220.7				13.0309
	3.3871	0.464855	7.02869	1627.6	0.0687936	0.110595	7	14.9675
	2.58065	0.972551	1.56831	2660.5	0.406674	0.937515	5	12.8778
				1158.1				0.82102
	0.677419	0.313783	11.5883	1846.7	0.0724638	-0.0724382	4	2.3529
	14.7903	0.0454807	12.8071	2222.3	0.104637	-0.286379	12	49.1627
				1533.7				21.2761
								8.9031
	48.5968	0.0837029	7.02869	4037.7	0.270744	0.0920097	13	107.808
				1345.9
	0.129032			1126.8				1.5613
	0.0806452			1690.2				0.89797
	0.016129			1064.2				0.58824
				1377.2				1.7647
	0.564516	-0.179111	31.5004	1815.4	0.025641	-0.203297	5	1.882
	1.75806	-0.116829	70.1054	1533.7	0.0127877	-0.487402	4	5.7932
				2097.1				5.2108
	1.14516	0.326524	20.7165	1439.8	0.0370766	-0.0689826	4	2.8008
	1	0.0894942	51.9354	1439.8	0.00900901	-0.247159	4	2.0594
	0.225806	0.399126	46.9931	1220.7	0.0469799	0.428571	5	19.2767
	2	-0.945319	31.5004	2817	0.00134771	-0.922126	8	39.2617
	1.65899	0.390912	15.6426	1283.3	0.0382166	-0.0378007	3	4.0441
	0.112903			1533.7				7.9967
	0.435484	-0.0883721	6.35982	1471.1	0.0227273	-0.124088	2	7.2784
	37.7581	-0.229465	9.48774	3161.3	0.0983275	-0.295177	18	105.783
	0.451613	-0.313936	31.5004	1502.4	0.0224719	0.312217	4	15.3846
	1.45161	0.054667	11.8209	4319.4	0.0922912	-0.263642	9	43.7731
				2222.3				16.3861
	3.19355	0.696543	3.15819	1971.9	0.245614	0.698275	6	17.6471
	3.32258	0.613364	2.117	2097.1	0.183432	0.335248	4	13.5026
				1784.1				32.5243
	37.3589	-0.396131	9.48774	2128.4	0.0186635	-0.728943	23	87.7633
	0.107527	0.826538	15.6426	1064.2	0.09375	0.00192678	4	5.1471
								7.8585
				1596.3				6.8207
	1.29032	-0.207363	9.48774	1471.1	0.0311943	-0.307935	17	31.8366
				1471.1				42.7166
	3.22581	0.414117	63.434		0.0896646	0.104962	7	29.2304
	7.69355	0.497156	70.1054	1502.4	0.109564	0.304692	9	6.6845
	20.9677	-0.0275612	8.17638	2504	0.126264	-0.177174	12.5	72.2022
	5.39427	0.649435	70.1054	1314.6	0.134234	0.294452	6	14.9606
	3.46774	0.944147	1.73325	2159.7	0.542818	0.97276	10	15.0065
	9.72581	-0.0522752	14.154	2441.4	0.0987189	-0.268044	13	65.9668
	1.27419	0.251549	57.3975	1439.8	0.0306905	0.0285714	3	6.4706
	5.24194	0.293787	63.434	1752.8	0.0720887	-0.0948623	6	14.924
	3.62581	-0.152894	14.154	1408.5	0.00884956	-0.54519	5	13.5858
	10.3584	0.204382	12.8071	1721.5	0.112621	-0.267917	8	60.8909
	0.677419	0.116448	14.154	1471.1	0.0125	-0.552239	4	10.8196
	0.0806452	0.393468	12.8071	1658.9	0	-1	3	2.3074
	0.0645161	-0.270358	42.5211	1627.6	0.0192308	-0.119171	4	7.5881
	1.41935	-1	46.9931	2097.1	0	-1	7	3.8236
	0.129032	0.437049	9.48774	1377.2	0.0555556	-0.502924	4	3.2539
	0.693548	0.506329	19.106	2128.4	0.029703	-0.306358	4	8.8914
	1.35484	0.708701	7.7679	1189.4	0.0613718	-0.000861326	5	8.6274
	6.14516	0.168367	51.9354	2441.4	0.0580495	0.0565405	5	21.3725
				1690.2				11.4383
	2.04839	0.686903	2.33965	1565	0.180203	0.212783	2	8.5049
	1.58602	0.944235	1.41907	1314.6	0.556634	0.979735	7	3.745
	0.16129			1283.3				1.4707
	0.854839	0.493595	12.8071	1220.7	0.0735294	0.116601	6	15.658
	2.46774	0.425419	8.58486	1252	0.0235294	-0.263409	5	5
	6.22581	0.189705	77.4785	2629.2	0.0817403	-0.221124	6	15.6013
	3.6129	0.811509	3.49034	1158.1	0.165814	0.950035	2	5
	0.125448			1784.1				0.88235
				1502.4				15.4412
	1.83871	-0.283506	28.5027	2003.2	0	-0.939496	5	17.5351
								1.9145
	0.107527			1971.9				2.4936
	0.0403226			1690.2
	16.754	-0.228325	25.7903	2253.6	0.0430547	-0.482834	8	20.2614
	0.806452	0.273017	77.4785	1878	0.0403226	0.20155	5	5.1417
	0.951613	0.603315	9.48774	2253.6	0.0391304	0.196474	3	5.9557
	0.0967742			1252				0.80846
	11.1935	-0.288383	12.8071	2347.5	0.023315	-0.669309	12	26.1414
	0.806452	0.367547	11.5883	1690.2	0.0630252	0.196736	4	8.8408
	0.516129	0.34679	19.106	1345.9	0.0490798	0.149228	3	4.3158
	0.564516	0.143732	46.9931	1909.3	0.0394737	0.239316	4	2.9412
	1.20968	-0.124359	28.5027	1658.9	0.0212766	-0.221154	6	4.7059
	6.56452	-0.290048	46.9931	2034.5	0.03119	-0.288373	12	15.1752
	10.3226	-0.270358	31.5004	1690.2	0.0409968	-0.587085	11	40
	0.645161	0.921292	3.85743	1596.3	0.0809061	0.608643	3	8.2211
				1032.9	0.0809061	0.608643	3	0.56377
	0.612903	-1	63.434	1502.4	0	-1	3	2.6471
	0.33871	0.522774	8.58486	1596.3	0.0222222	0.545455	2	1.7579
	0.0537634			2003.2				3.8292
				1408.5				20.184
				1846.7				5.8715
				1627.6				5.3452
	0.370968	0.932701	3.85743	1158.1	0.131868	0.37931	3	2.4121
	1.1129	0.422222	10.4856	1095.5	0.0155642	-0.345955	4	5.5882
	4.8871	-0.339303	31.5004	2942.2	0.00421053	-0.765654	5	13
								7.5614
								1.8009
	32.0323	-0.209337	12.8071	3756	0.0983684	-0.288503	13	45.1377
								5.6298
	1.12903	0.669735	5.20698	2472.7	0.154989	0.162791	5	9.4348
	4.75806	-0.27641	7.7679	1314.6	0.0146128	-0.56443	17	57.7806
	0.225806			1252				1.1988
	1.5	-0.230102	31.658	1377.2	0.0238921	-0.113093	4.5	4.0572
	0.177419			1940.6				2.4915
	0.806452			2065.8				1.1006
	0.322581	-1	38.4747	2973.5	0	-1	4	4.4102
				1095.5
				500.8
	1.95853	0.144682	57.3975	1815.4	0.0115207	-0.533762	4	4.0441
								2.9649
	7.98387	0.127549	70.1054	1502.4	0.0678476	-0.292102	7	19.7059
								6.7323
	5.70968	-0.0422234	51.9354	1565	0.041954	-0.356355	7	17.5158
	0.709677	0.459878	19.106	1658.9	0.0316456	-0.163237	3	4.1835
								2.3285
	11.371	-0.352036	17.2878	3912.5	0.0182524	-0.604475	9	34.0403
								62.3974
	0.268817			1909.3				21.2915
	2.14516	0.307487	31.5004	3192.6	0.0471311	-0.388935	6	7.1213
	1.39785	0.877423	6.35982	1940.6	0.0769231	0.244344	6	2.166
	0.693548	-0.0480595	21.1153	2410.1	0.0319489	-0.484536	6	14.8535
	6.1129	-0.834105	57.3975	2910.9	0.00183711	-0.698452	11	10
								5.853
	1.85484	0.244538	31.5004	1439.8	0.0389171	-0.085	4	8.8235
	2.1129	-0.0192242	38.4747	1721.5	0.0231608	-0.372527	5	7.2025
								9.369
	2.96774	0.338175	28.3376	2347.5	0.0447501	-0.2993	5.5	15.7242
	1.29032	-0.132623	70.1054	1721.5	0.0142857	-0.249292	5	5.8824
	1.67742	0.94683	1.28403	3599.5	0.304239	0.988985	5	5.0074
	0.870968	0.0216648	8.58486	1345.9	0.00967742	-0.46027	5	7.0158
				1158.1
								6.0208
								3.9216
								4.3079
	16.371	-0.170398	11.627	3286.5	0.0572644	-0.485346	10.6667	44.923
	6.08065	0.174208	46.9931	3912.5	0.0643863	-0.221357	5	12.7451
								5.5882
	0.612903	0.550173	28.5027	1095.5	0.016129	0.14094	3	1.9881
	8.33871	0.0427271	52.1953	2691.8	0.036217	-0.40202	5.5	13.2945
								0.4477
	0.16129							0.54289
	1.1129	0.64253	10.4856	1971.9	0.0675105	-0.154589	5	13.5256
	4.79032	-0.179941	38.4747	2128.4	0.0249344	-0.467502	7	30.8916
	8.77688	0.485902	21.9701	1846.7	0.183244	0.350439	5.5	24.4303
	2.36559	0.397504	21.1153	2284.9	0.032	-0.280397	4	7.9057
	3.09677	-0.0529399	19.106	2316.2	0.0331288	-0.546835	6	15.2941
				2347.5				26.389
								2.1846
	0.698925	-0.748879	28.5027	1064.2	0	-1	4	1.7846
								45.5883
	0.774194	0.517225	9.48774	1690.2	0.0289017	-0.213564	4	2.7879
	2.04839	0.241375	8.58486	1596.3	0.0575916	-0.171259	8	3.8242
								3.6839
	1.26344	0.787992	2.33965	1658.9	0.241379	0.661907	4	6.1229
	0.225806	0.6797	4.71147	1815.4	0.0983607	0.519886	3	12.0888
								2.2452
	0.0322581	0.00942237	21.1153	1658.9	0.0205479	-0.539394	3	18.1461
								10.3509
								9.332
	62.0645	0.10106	4.71147	2848.3	0.398427	0.283302	18	67.1894
								6.0904
								8.0121
	1.02151	0.214562	21.1153	1878	0.0220588	-0.388489	3	3.0083
	0.159274	0.178947	46.9931	1408.5	0.0196078	0.0789474	3	1.769
				1471.1				0.81013
	0.16129			1471.1				0.72567
								0.8772
	2.20161	0.533602	8.25821	1596.3	0.0903725	0.0229406	10.5	3.754
	0.951613	0.37766	42.5211	1471.1	0.0198675	-0.391796	3	4.6548
								11.4706
	1.83871	0.246934	19.106	500.8	0.0401003	-0.340923	5	5.2996
	3.43548	0.4891	77.4785	1502.4	0.0749014	0.626374	7	9.4372
	7.70161	0.550393	2.58571	1690.2	0.16112	0.68572	4	7.355
	0.935484	0.975541	1.41907	1690.2	0.29087	0.961883	5	3.7094
	0.741935	0.987493	2.85765	1064.2	0.422078	0.895944	3	10.6544
	0.16129			876.4				2.5724
	0.0967742			939				1.3912
	0.5	0.577465	21.1153	1064.2	0.0444444	0.468354	2	1.8857
	0.0806452			3505.6				0.5663
								2.1894
	0.806452	0.410579	10.4856	1095.5	0.0232558	0.285266	3	0.85118
	0.483871	0.430657	17.2878	907.7	0.0517241	0.397059	4	1.1765
				2660.5				2.4202
	0.591398	-0.718062	19.106	1032.9	0	-1	3	3.7815
	0.0282258			845.1				0.13261
	0.548387	0.3214	45.1428	1533.7	0.0192568	-0.0441095	3	1.0711
	0.177419			1815.4				1.041
	5.30645	0.0547746	31.5004	1001.6	0.0245902	-0.461703	4	8.2353
	23.1048	-0.041904	4.84172	1627.6	0.210732	-0.0276638	17	108.463
								4.2693
	11.8548	0.109295	77.4785	1001.6	0.0691989	-0.109114	10	18.7333
	56.6129	0.12199	4.71147	1565	0.402479	0.556479	22	64.8461
	6.72581	-0.0324107	8.58486	4413.3	0.119778	-0.249156	9	63.7271
	2.07661	0.358164	57.3975	1095.5	0.0585683	-0.0770298	7	8.8235
	6.25448	0.350842	12.8071	1345.9	0.126729	-0.137445	8	38.5294
	1.35484	0.118763	17.2878	1252	0.0705963	-0.246032	6	21.4969
	9.82258	-0.245232	51.9354	2441.4	0.0272356	-0.547319	7	22.0588
	1.35484	-0.451518	63.434	907.7	0.00958466	-0.315895	4	7.5064
	2.64516	0.71965	46.9931	1095.5	0.0782281	0.494287	3	6.5432
	2.83871	0.868416	2.33965	876.4	0.238372	0.696526	6	6.9217
	5.1371	0.215816	67.438	1533.7	0.0490537	-0.182345	6.5	11.932
	1.09677	0.615382	7.62117	907.7	0.143437	0.311175	6	3.2035
	17.3387	0.141428	8.58486	4006.4	0.186225	-0.0474502	12	98.6447
	5.24194	-0.662078	57.3975	1502.4	0.00571701	-0.669388	14	27.1664
	4.12903	-0.448542	70.1054	1533.7	0.00520833	-0.809566	6	9.0707
	1.22581	0.623188	51.9354	1314.6	0.109375	0.314966	5	5.679
				1533.7				7.7783
	2.59677	0.229567	46.9931	1283.3	0.084922	0.0646388	7	16.2401
	3.79032	-0.863373	63.434	1189.4	0	-1	7	3.5072
	2.85484	0.802339	2.85765	1658.9	0.286969	0.663027	4	11.1764
	2.62903	0.8608	1.16183	2191	0.212051	0.979057	3	7.4923
	4.35484	-0.0804513	70.1054	2566.6	0.0299609	-0.418186	6	18.8098
	0.467742	0.521206	40.3668		0.0162833	0.279613	2.5	2.2965
	3.98387	0.857198	1.16183	2817	0.369777	0.989701	3	10.049
	0.435484	1	2.117	1971.9	0.382883	0.91947	5	4.3803
	0.451613	0.789485	4.71147	1345.9	0.136691	0.317172	8	16.5478
	3.06452	0.772866	2.117	1252	0.154605	0.662431	4	10.9392
	2.33871	0.978906	4.71147		0.253608	0.862556	4	3.0895
	1.43548	0.927062	2.117	1815.4	0.288641	0.826694	3	10
	0.33871	-1	77.4785	1345.9	0		4	1.1104
				1095.5				2.8986
	7.45968	0.216761	62.2358	1565	0.0908692	-0.0436926	8.5	10.4412
	5.83871	-0.0976599	70.1054	1314.6	0.0119503	-0.507042	6	17.8921
	3.14516	0.135255	23.3361	1283.3	0.00580552	-0.649568	4	8.1844
	5.5	-0.05823	63.434	3975.1	0.0487053	-0.318705	6	28.6897
	4.76613	-0.593581	66.7697	1721.5	0.011596	-0.670227	9	17.4405
	1.32258	0.257033	70.1054	1001.6	0.0227618	-0.280277	5	9.6349
	1.22581	0.756436	4.26311	970.3	0.136449	0.514516	3	9.941
	0.0645161			1064.2				1.8558
	0.362903	0.587415	9.28085	1158.1	0.0209581	-0.496198	3	10.3091
	1.45161	0.958631	1.41907	939	0.378378	0.656874	3	5.2941
	1.82258	0.251178	10.4856	1408.5	0.0258303	-0.394432	11	8.1703
	3.19355	0.634966	12.8071	1502.4	0.0651558	-0.16065	6	8.6797
	1.24194	0.882229	7.7679	1596.3	0.138085	0.253173	5	10.5677
	0.645161	0.794666	4.71147	1189.4	0.234694	0.677796	4	5.9916
	1.17742	-0.516199	34.8133	1627.6	0.00321543	-0.746647	3	5.5882
	2.63441	0.00708367	19.106	939	0.101089	-0.203653	9	11.4379
	1.87097	0.597764	14.154	1345.9	0.0692308	0.453441	3	5.2367
	2.49309	-0.124818	60.4157	4350.7	0.0167729	-0.529812	6.5	28.1651
	6.70507	-0.0914622	77.4785	1252	0.0296866	-0.196825	11	8.6052
	5.09677	0.507783	77.4785	1126.8	0.0490895	0.175938	5	9.7674
	3.56452	0.665358	5.20698	970.3	0.0754098	0.346055	4	14.8303
	0.322581	0.879983	5.7546	1502.4	0.144068	0.493099	4	1.7699
	1.16129	0.774257	2.85765	1533.7	0.243077	0.56477	4	8.008
	0.451613	0.596863	15.6426	1314.6	0.0555556	-0.00245298	4	6.5414
	0.645161	0.992814	1.16183	3223.9	0.551205	0.985214	7	6.4464
	0.177419	0.627981	4.26311	1377.2	0.0645161	0.663921	4	3.7577
	2.70968	0.365046	2.58571	1784.1	0.206651	0.448609	3	11.1841
	2.92742	-0.226516	26.9596	2128.4	0.0108386	-0.661938	7	6.7842
	0.629032	-1	42.5211	2065.8	0	-1	3	1.1552
	0.241935			1345.9				1.8665
	1.37097	-0.674063	38.4747	939	0	-1	4	2.3263
	0.0645161			1158.1				2.6471
	0.354839	-0.313936	70.1054	970.3	0.00740741	-0.149199	4	4.1983
	0.403226	0.0692124	31.5004	1220.7	0.01	-1	2	2.1813
	17.0645	-0.199456	10.4856	2566.6	0.120357	-0.19946	14	65.2381
	3.17742	-0.298078	37.7479	1283.3	0.00750037	-0.732637	6.5	15.2234
	0.0564516			2754.4				1.4382
	0			1721.5				1.7647
	0.258065	0.393468	14.154	1032.9	0	-0.565217	4	1.7647
	0.641129	-0.806897	49.4642	1314.6	0	-1	4.5	3.902
	5.91935	0.735481	2.85765	1471.1	0.224022	0.342035	5	9.0744
	0.951613	0.504044	2.58571	1095.5	0.134058	0.556791	4	4.2712
	2.83871	-0.544947	42.5211	2128.4	0.00596659	-0.753022	8	12.0588
	0.0564516		23.3361	876.4	0	-1	2	0.78535
	2.6129	-0.232439	77.4785	939	0.0184211	-0.5	6	5.4473
	0.129032	-1	63.434	1377.2	0	-1	3	1.1878
	0.612903	0.0551817	38.4747	1189.4	0	-1	3	1.8202
								0.90046
	1.41129	-0.330515	27.8812	1377.2	0.0027349	-0.869888	5.5	8.1057
	0.290323	0.935802	2.33965	1502.4	0.324324	0.764296	4	2.2052
								6.5903
	0.0483871			1377.2				0.70666
	0.258065	0.806948	2.33965	1345.9	0.181208	0.810833	3	2.8957
	3.54839	-0.591837	46.9931	2253.6	0.00737463	-0.654179	5	3.9218
	0.209677			1314.6				3.9595
	1.87097	0.944907	2.33965	3255.2	0.254934	0.625282	7	4.8639
	1.59677	-0.391777	51.9354	1126.8	0.0123457	-0.289026	5	6.9118
	6.14516	-0.367575	25.3032	1909.3	0.0212695	-0.523625	9.5	12.6092
	0.282258	-0.0985915	21.1153	1377.2	0.0224719	0.0429448	3	3.0969
	14.862	-0.500155	17.6603	2034.5	0.0199853	-0.746408	12.5	37.1159
				1596.3
	1.57258	-0.704906	67.438	1408.5	0.00420168	-0.746581	6.5	13.3624
	7.05645	-0.880365	47.9361	1815.4	0.000643915	-0.922933	9.5	16.0103
	9.43548	-0.442541	25.7903	1878	0.0127346	-0.712826	8	41.3149
	0.145161	0.965774	1.91554	1439.8	0.156627	0.974965	3	4.0201
	1.14516	0.814647	3.15819	1314.6	0.252874	0.651104	4	2.7237
	12.2742	-0.00709624	14.154	3724.7	0.104049	-0.268314	8	50.7585
	2.54839	0.959269	2.33965	1533.7	0.459309	0.903653	7	14.5041
	0.612903	0.64908	3.15819	1220.7	0.153333	0.376812	3	9.2088
	2.29839	0.456572	17.2878	1345.9	0.0724947	-0.108225	5	15.2941
	0.0967742			1815.4				0.46518
	0.806452	0.833163	2.85765	1815.4	0.162437	0.480226	4	2.8594
	0.693548	0.8712	1.91554	2034.5	0.206667	0.768438	4	1.6226
	0.532258	0.844055	2.117	1721.5	0.156028	0.798396	3	2.7327
	2.85484	0.421624	51.9354	1565	0.0905233	0.00108814	6	14.3644
	9.5	-0.0221909	8.58486	3536.9	0.0982265	-0.195232	16	92.3529
	5.57604	0.0981999	70.1054	1565	0.0385728	-0.401538	6	15.0735
	4.24194	0.140929	70.1054	1471.1	0.0442638	-0.237127	6	12.8994
	13.0806	-0.201656	10.4856	1252	0.111288	-0.277218	10	66.7443
	0.290323	-0.535751	46.9931	1032.9	0	-1	3	1.7162
	0.61828	-0.270358	25.7903	1439.8	0	-1	4	3.3613
	1.16935	-0.238739	63.7514	1001.6	0.00621525	-0.309296	5	6.217
	0.83871	-0.20743	46.9931	1439.8	0.008	-0.561856	5	3.3629
	12.2581	-0.368318	46.9931	1596.3	0.0241304	-0.594928	9	47.6471
	0.403226	-1	63.434	1095.5	0	-1	5	1.275
	0.0645161			876.4				1.2108
	1.90323	0.0216648	42.5211	1345.9	0.0583942	-0.0654206	6	5.8464
	0.188172	0.261326	9.48774	1439.8	0.0309278	-0.215385	3	5.4622
	3.25806	-0.761067	77.4785	1064.2	0	-1	6	6.2252
	0.221774	-0.186379	70.1054	1095.5	0.0117647	-0.23825	7	6.8627
	0.5	0.410579	12.8071	1064.2	0	0.0294118	2	1.1765
	0.806452	-0.675597	21.1153	1565	0.00574713	-0.772512	6	5
	0.967742	-0.933114	46.9931	2410.1	0	-1	5	13.7643
	6.12903	-0.17221	28.5027	1815.4	0.0315296	-0.677605	9	37.5968
	3.12903	0.278488	51.9354	1721.5	0.11745	0.33262	5	6.4948
	2.14516	-0.825273	63.434	1345.9	0.00179856	-0.379562	7	10
	1.25806	0.738376	8.58486	1001.6	0.0825243	0.180166	5	1.5604
	0.693548	-0.0512129	63.434	3004.8	0.0213415	0.0562181	6	7.9329
	0.107527			1690.2				0.63764
	1.22581	0.964688	1.16183	2316.2	0.399115	0.986189	4	6.4357
	3.54839	-0.951965	42.5211	2253.6	0.000484966	-0.90232	9	19.3671
	2.70968	-0.0492182	57.3975	500.8	0.0448878	-0.188588	6	39.7059
	2.25806	-0.285486	46.9931	1971.9	0.00637959	-0.458515	6	7.3529
								8.6127
	1.37097	-0.460011	57.3975	3474.3	0.0189036	-0.291498	7	2.3529
	7.08065	-0.32866	70.1054	1126.8	0.0155748	-0.37505	9	16.213
	1.03226	-0.125	34.8133	1189.4	0.00978474	-0.388209	5	7.1688
								10.5882
	3.01613	-0.58567	19.106	1721.5	0.00687285	-0.788197	9	15.8399
								2.6471
	0.725806	-1	34.8133	1502.4	0	-1	4	4.1176
	0.225806	-1	38.4747	1596.3	0	-1	3	5.6654
	2.58065	-1	28.5027	1345.9	0	-1	8	6.9081
	1.03226	0.637209	12.8071	1658.9	0.00706714	-0.591141	3	2.9447
	0.580645	-0.139124	19.106	1596.3	0.010989	-0.302885	4	3.2677
								2.0588
	1.52074	-0.266215	42.5211	1533.7	0.0296296	-0.469274	7	5.1471
	4.77419	-0.755414	77.4785	1658.9	0.00645682	-0.431345	7	10.5741
	2.16129	0.146064	8.58486	3317.8	0.100671	-0.065445	6	15.6434
				907.7
	0.217742			1471.1				0.49021
	0							1.1765
	0.387097			1158.1				1.3601
				907.7				1.4706
	3.30645	0.605735	10.4856	970.3	0.027735	-0.263527	4	5.2467
	0.0483871			1471.1				7.875
	0.846774	-0.403065	46.9931	1627.6	0.00265957	-0.737991	5	12.4183
	0.282258	0.839836	5.7546	1001.6	0.0661157	0.319911	3	2.2876
	3.30645	-0.297145	17.2878	2347.5	0.0133779	-0.627249	5	7.3194
	0.548387	0.335605	28.5027	1158.1	0.0171429	-0.302885	3	2.3681
	9.54839	0.131885	15.6426	2034.5	0.111255	-0.273832	7	29.0233
	1.46774	0.211539	22.7517	1439.8	0.0616469	-0.108826	4.5	3.3274
	1.51613	0.00984696	63.434	1565	0.0138504	-0.373368	4	8.3326
	1.53475	-0.166463	61.6334	1502.4	0.00815863	-0.608005	4	8.3712
	0.443548	0.508603	27.0586	1314.6	0.0225184	0.00489031	3	1.4126
	2.04032	-0.0224366	47.9361	1533.7	0.0177667	-0.395935	4	5.8754
	6.41935	-0.232031	25.7903	3505.6	0.0240529	-0.633289	7	15.0011
	1.60484	0.495223	16.63	1439.8	0.034626	-0.0554282	3.5	3.3754
	5.45161	0.167138	19.106	2660.5	0.077883	-0.242616	8	19.7707
	0.274194	0.810833	7.02869	1252	0.0138889	-0.217391	3	1.9325
	1.17742	0.493967	25.7903	1252	0.0542453	-0.356974	3	3.5294
	0.66129	0.550173	6.35982	1158.1	0.0714286	-0.0373281	3	2.331
	0.887097	0.746589	7.7679	2910.9	0.0721154	0.170213	3	8.8917
	0.758065	0.685138	2.117	1533.7	0.105932	0.389245	3	3.5488
	8.12903	0.242332	77.4785	1408.5	0.111931	-0.186006	6	20.1241
	3.04839	-0.0142028	77.4785	1377.2	0.0140845	-0.0280778	6	7.4377
	10.3387	0.269579	25.7903	1377.2	0.119301	-0.00500501	9	19.8206
	1.46774	0.622454	77.4785	2441.4	0.089196	0.121908	5	11.3558
	11.3387	0.192751	15.6426	1377.2	0.129676	-0.185964	7	19.1944
	0.0806452			1377.2				0.81626
	0.403226	0.810833	3.15819	782.5	0.0544218	0.279318	2	1.6807
	0.5	0.963375	4.71147	2191	0.151786	0.449511	3	3.9532
	1.14516	0.594766	31.5004	1940.6	0.0455487	-0.0657439	3	3.5483
	6.75806	0.423638	77.4785	2191	0.0968968	-0.131986	5	9.7059
	1.04839	0.0912942	14.154	1596.3	0.018617	-0.358316	5	8.1241
	1.69355	0.557006	23.3361	2222.3	0.0702179	0.356239	5	3.5019
	1.79032	0.178947	9.48774	2128.4	0.0218978	-0.60476	5	5.2941
	0.253456	0.178947	21.1153	1533.7	0.0196078	-0.0607735	3	1.1217
	0.241935	0.0199357	16.4652	1565	0.005	-0.801865	4	1.3286
	1.66129	0.317328	23.3361	1940.6	0.0479651	-0.284907	6	10.5882
	0.225806	-0.659574	31.5004	3004.8	0	-1	6	2.3541
	1.26344	-0.231297	25.7903	1940.6	0.0152672	-0.411765	4	2.1008
	0.0483871			1658.9				1.265
	0.241935	0.407698	12.8071	1377.2	0.0416667	0.473684	3	3.1958
	2.95161	-0.0259439	19.106	563.4	0.0462259	-0.455343	10	25.2294
	0.16129			1001.6				2.9412
	0.725806			1220.7				3.8236
	3.16129	-0.433289	23.3361	3693.4	0.0135558	-0.672578	7	7.1291
	11.5968	0.26506	14.154	1909.3	0.137668	-0.192244	7	17.6942
	1.6129	0.526292	42.5211	1533.7	0.0440415	0.41522	3	9.432
	1.6129	0.645331	77.4785	1502.4	0.0483871	0.25	3	5.4622
	6.52419	-0.17291	22.8953	2222.3	0.015759	-0.553999	7	12.7294
	0.00806452			1439.8				0.35457
	3.24194	0.829666	3.15819	1565	0.357602	0.766212	6	12.22
	3.46774	0.564859	7.7679	1439.8	0.0875	-0.0978292	5	6.6691
	3.41935	0.367064	9.48774	1784.1	0.0976562	0.0156581	8	6.9649
	0.532258	0.598098	12.8071	1220.7	0.0253165	-0.168174	3	3.277
	5.03226	0.441599	46.9931	1408.5	0.0926672	-0.0461597	5	7.2067
	12.0657	-0.27892	19.2016	1784.1	0.0257877	-0.555836	10.5	11.5792
	0.33871	-1	28.5027	1408.5	0	-1	3	0.60827
	2.19355	0.304739	14.154	1283.3	0.0226843	-0.467337	3	6.1432
	0.790323	0.0692124	25.7903	1565	0.00506329	-0.616858	4	3.016
	1.22581	0.190051	21.1153	1126.8	0.015625	-0.654482	3	2.0511
	0.758065	0.352453	9.48774	1126.8	0.0135135	-0.522184	4	2.6646
	0.33871	-0.352601	63.434	2848.3	0	-0.512195	4	1.0172
	0.0322581			845.1				0.53502
								0.17699
	0.107527			1220.7				2.2059
	1.10215	-0.384953	28.5027	1940.6	0.0021322	-0.747634	9	7.9832
	0.0537634							0
	0.374424	-0.318458	38.4747	1377.2	0.00917431	-0.787234	5	1.8358
				1627.6				5.5469
	9.51613	-0.874104	70.1054	1252	0	-1	10	23.5294
	4.35753	-0.570628	66.7697	970.3	0.0071247	-0.465033	7	7.5236
	9.35484	-0.371617	28.5027	3255.2	0.0182164	-0.618065	9	16.3048
	0.709677	-1	77.4785	1252	0	-1	2	11.5247
	0.16129			1032.9				1.8138
				907.7				4.5518
				2535.3				30.0852
	0.564516	-0.585952	23.3361	1064.2	0.00413223	-0.729299	3	6.3327
	0.685484	0.0216648	9.48774	1095.5	0.0123457	-0.182692	4
	0.732527	0.595855	4.71147	2003.2	0.107843	0.450939	3	6.12
	0.193548	1	1.73325	813.8	0.438596	0.959654	3	4.1176
	0.0806452			1189.4				1.0872
				939				1.1765
	0.0268817			1252				1.1958
				1064.2				6.4706
								2.3366
	3.73656	-0.747516	66.5064	1345.9	0.000559284	-0.970739	8.33333	7.9029
				1565				28.7876
	0.274194	-0.313936	77.4785	1032.9	0.00961538	1.10526	3	1.9353
	0.33871	0.103448	63.434	1095.5	0.0125786	0.107492	4	1.7158
	0.0806452			1158.1				0.86532
								2.3882
				1095.5				1.9091
	0.580645	-1	31.5004	1158.1	0	-1	2	0.83335
	2.46774	-0.382434	77.4785	1878	0.0094697	-0.282178	11	3.9472
	0.145161			1878				2.6392
								0.51771
	0.193548	-1	70.1054	1064.2	0	-1	2	1.0179
	0.0806452			1721.5				0.34786
	0.16129			1032.9				0.46875
	0.0967742	-1	57.3975	2535.3	0	-1	4	9.9939
	4.06452	0.351898	17.2878	4256.8	0.0825243	-0.223872	6	48.3202
	0.0322581			1377.2				6.3905
	3.90323	-0.342006	77.4785	1815.4	0.0132576	-0.53166	6	12.0833
				1909.3				3.0093
	2.19355	-0.466794	70.1054	1252	0.00172414	-0.132231	4	3.75
	2.85484	0.577465	77.4785	1283.3	0.0394022	0.0510689	5	8.125
	0.854839	-0.370344	42.5211	845.1	0	-0.361702	4	2.7084
	1.48387	-0.164179	34.8133	2097.1	0.00291545	-0.706897	4	4.1666
	9.74194	0.0344799	46.9931	2566.6	0.0552858	-0.457621	7	22.7944
								1.9644
	0.612903	-0.22087	63.434	1095.5	0	-0.659091	5	5.7803
	0.0483871			876.4
	0.177419			2597.9				20.4227
	0.903226	-0.41072	28.5027	1533.7	0	-1	5	4.4494
	3.02823	-0.828108	38.6672	1345.9	0.000459559	-0.953157	8	3.5028
				1533.7				18.9427
				1784.1				3.9445
	2.95161	0.113712	8.58486	1252	0.051458	-0.0665621	11	11.7057
	15.8065	-0.85801	42.5211	1064.2	0.00293446	-0.741691	13	18.6739
	0.666667	-0.614054	50.3859	1596.3	0.00136612	-0.870031	4.33333	9.8937
	1.00806	-0.0733954	39.3451	1408.5	0.00923623	-0.733536	5	8.953
	0.016129			1314.6				0.83753
	0.677419	0.161912	42.5211	1220.7	0.0206186	-0.112903	3	2.9167
	3.33871	0.0856628	31.5004	1408.5	0.047105	0.0379669	8	28.6607
	0.758065	-0.505792	63.434	1345.9	0	-1	5	1.3071
	1.41935	0.22448	19.106	2003.2	0.0873563	-0.198718	9	11.2002
	1.09677	0.792	1.28403	1721.5	0.109649	0.847195	2	3.1874
				4006.4				53.8852
	0.241935	0.981022	3.9358	2785.7	0.241911	0.879657	2.5	2.7777
	3.35484	0.585841	5.20698	2472.7	0.128049	0.187475	8	11.7091
								4.1667
	4.82258	0.14679	31.5004	1784.1	0.0946698	0.179071	6	39.1537
	2.15323	-0.0189353	36.5254	2660.5	0.021784	-0.288573	5.5	14.699
	0			1189.4				0.24773
								0.20833
	0.112903			563.4				3.9286
				1001.6				1.1023
	0.951613	0.703918	3.42441	1471.1	0.0786839	0.35012	2.5	2.7259
	0.983871	0.340056	28.5027	1439.8	0.0258824	-0.183099	4	8.2121
	1.20968	0.721658	2.58571	1502.4	0.123457	0.419387	3	4.5833
	4	0.157975	42.5211	1565	0.0902778	-0.202977	7	14.1667
	0.435484	-0.181698	24.4729	1533.7	0.0407	-0.182904	3	9.5709
	1.5	0.260651	11.8209	1784.1	0.0263627	-0.430659	5.5	6.3753
	1.19355	0.912379	2.58571	1658.9	0.302885	0.852258	5	3.0465
				2629.2				4.8828
	12.1613	0.00166015	17.2878	2910.9	0.0666435	-0.490164	9	28.0555
	3.29032	0.821773	1.73325	2441.4	0.206897	0.83908	4	8.8637
	2.51613	0.149455	51.9354	2284.9	0.0137221	-0.559567	3	5.0953
	2.06452	0.939226	1.05127	2378.8	0.283721	0.995229	5	12.655
	1.21505	0.580881	7.7679	1408.5	0.0479042	-0.26001	4	14.7284
	2.55914	0.0927154	31.576	1408.5	0.0351906	-0.348793	7	12.6614
	3.54839	-0.151836	14.154	1377.2	0.0114943	-0.546214	5	12.0172
	4.08065	0.852396	2.58571	1377.2	0.373684	0.899629	4	6.636
	28.4101	0.037963	8.58486	4037.7	0.158873	-0.0664704	15	128.12
				2284.9				8.3647
				876.4				11.2769
	2.80645	-0.424518	77.4785	2879.6	0.00988142	-0.339237	8	22.5033
				2159.7
	0.435484	-1	70.1054	1064.2	0	-1	5	1.358
	1	-0.888196	63.434	1345.9	0	-1	9	2.4735
	0.258065			1471.1				1.875
	8.95161	0.0811355	77.4785	1408.5	0.0473896	-0.289012	7	8.3282
	4.98387	0.303231	77.4785	1878	0.0403286	-0.0566038	7	5.1389
	0.0967742	-0.352601	23.3361	1126.8	0.0120482	-0.0285714	6	9.0278
	0	0.313783	15.6426	2660.5	0	-0.172414	3	5.6985
				1001.6
	1.52419	0.45774	18.6893	1533.7	0.118044	-0.0496255	5.5	35.895
	0.16129	0.242718	28.5027	1158.1	0.025	0.317829	3	4.6695
				1314.6				13.084
	0.177419	0.0331508	42.5211	1345.9	0.0118343	-0.491279	3	9.9033
	3.35484	0.687927	8.58486	2253.6	0.138425	-0.0491752	5	7.0908
	6.09677	-0.0397825	15.6426	2472.7	0.0119126	-0.691429	5	11.1814
	0.0967742			1189.4				2.2379
	0.209677	-1	31.5004	1627.6	0	-1	4	3.1104
	2.71169	0.483726	42.5211	1439.8	0.0999657	0.0839907	6	8.5547
	1.85484	-0.0488323	46.9931	1627.6	0.0189873	0.611374	4	4.8611
	0.0403226			1377.2				4.0573
				1846.7				18.7522
	2.85484	0.186038	7.7679	1283.3	0.0379147	-0.355124	6	31.3334
	0.870968	0.839836	5.20698	2535.3	0.116809	0.377049	3	10.6744
	1.22581	0.844055	9.48774	2003.2	0.0942029	0.366279	2	13.2637
	1.69355	0.914128	2.85765	1189.4	0.307902	0.766105	4	1.4028
	0.268817			970.3				1.4028
	1.02151	0.765766	3.15819	1815.4	0.168539	0.203566	4	13.2792
	1.29032	0.178947	21.1153	1909.3	0.0487805	0.27182	3	0.58443
	1.50538	0.862045	3.15819	1345.9	0.361702	0.834862	3
				1502.4				9.5279
	0.16129			1032.9				2.7084
	0.129032			1095.5				0.41667
	1.90323	0.593426	1.91554	2817	0.2	0.762768	3	7.9167
				1220.7				4
				3975.1				8.75
	0.306452	0.982047	2.33965	1721.5	0.431535	0.857229	5	26.0133
	10.4516	0.325694	57.3975	2128.4	0.136062	0.0801742	7	23.1701
	5.90323	-0.593282	77.4785	1971.9	0.00622837	-0.116331	10	18.1031
	0.822581	0.78408	3.85743	1408.5	0.154574	0.464673	5	4.5767
				1471.1				9.4677
	0.258065	-1	19.106	1940.6	0	-1	4	3.6266
				1940.6				3.5097
	1.64516	-0.800178	27.6641	1721.5	0	-1	3	4.4166
	1.39113	-0.877779	48.2922	1658.9	0	-1	8.5	13.0556
	0			1283.3
				1815.4
				1314.6				7.2597
				1627.6				3.4243
	0.016129			1471.1				1.1329
	3.41935	-0.121794	49.4642	1784.1	0.024209	-0.462125	6	6.1206
	0.274194	0.846264	3.85743	1408.5	0.115942	0.90099	2	4.735
	1.04839	-0.0896622	28.5027	1220.7	0.0129032	-0.461173	4	2.9166
	0.580645	0.839836	70.1054	1909.3	0.0208333	0.868132	2	1.4165
	4.77419	-0.105698	14.154	4444.6	0.0342357	-0.610327	8	9.9221
				3693.4				2.3148
	14.9516	-0.0781497	14.154	2441.4	0.0962273	-0.513075	13	44.9146
	0.258065	-1	63.434	1283.3	0	-1	4	0.84293
								1.8056
	0.951613	0.626079	2.33965	1940.6	0.161088	0.518685	3	14.327
	0			2472.7				2.9195
				1408.5				22.9055
	2.91935	0.590853	8.58486	2316.2	0.137931	0.0600801	6	4.6854
	0.0645161			1502.4				1.0119
								1.3691
	0.451613	0.511325	7.02869	1345.9	0.0163934	-0.273504	4	2.8241
	0.774194	0.0216648	46.9931	1158.1	0.010989	-1	2	2.037
	5.12903	-0.700284	70.1054	2410.1	0.00258398	-0.820261	6	6.8584
	2.80645	0.316521	14.154	2410.1	0.0444785	-0.141021	4	7.5241
	4.80645	0.489238	4.71147	2472.7	0.173777	0.268309	9	12.7083
				2566.6				14.3814
				1815.4				0.90132
	4.27419	0.0504103	51.9354	2128.4	0.00613497	-0.497878	3	5.451
								0.24838
	0.596774	0.550173	25.7903	1377.2	0.042735	0.0874704	2	9.9237
	1.09677	0.306096	26.0505	1408.5	0.044978	-0.0973503	4.5	11.5527
	0.306452	0.178947	17.2878	1345.9	0.0153846	0.133333	2	7.0073
	2	0.372654	17.2878	1627.6	0.0403846	-0.464034	5	11.5061
				2660.5				37.5561
								4.3412
	4.75806	0.0555931	46.9931	2910.9	0.0271261	-0.535221	5	18.0545
	5.14516	-0.0873374	17.2878	2754.4	0.0262976	-0.621254	12	9.2986
	3.43548	0.155427	17.2878	1095.5	0.0988822	-0.215837	6	5.3635
	0.741935	0.207547	34.8133	1784.1	0.0229885	0.179302	3	2.6221
	0.387097	0.973568	2.58571	1502.4	0.133333	0.675978	3	1.9033
				3411.7				3.9764
	0.516129	0.471566	14.154	1345.9	0.0485437	-0.039039	5	1.3889
				2660.5				3.54
				1220.7				5.122
	0.516129	0.536327	10.3176		0.0632362	-0.0454711	5	3.2303
	2.90323	0.821563	2.58571	2003.2	0.271523	0.640682	5	25.3187
	0			1126.8				2.4768
	6.25806	-0.0702771	12.8071	4006.4	0.0684993	-0.317447	7	20.5665
	0.225806			2472.7				0.69571
				1815.4				3.7886
				876.4				3.0937
	1.06452	-0.646479	19.106	1001.6	0.00784314	-0.425743	8	7.0833
	0.620968	-0.373162	39.5383	2942.2	0.00462733	-0.839806	7	26.3164
	0.33871	-0.683056	42.5211	1095.5	0	-1	4	5.4357
	0.145161			1439.8				1.5198
	0.322581	-0.270358	31.5004	3192.6	0.0151515	-0.0909091	2	16.6432
	0.258065			1596.3				0.5512
				2597.9				8.5086
	1.3871	-0.126024	42.5211	1314.6	0.00806452	-0.623894	7	6.7665
								16.7232
	0.193548	-0.0218341	38.4747	1784.1	0.0238095	0.658537	3	1.6611
	1.5	0.696801	15.6426	1502.4	0.0555556	0.0209601	3	6.0765
	1.39516	-0.630782	40.9032	1377.2	0.0138462	-0.445378	6.5	2.8799
	8.62903	-0.299659	70.1054	1721.5	0.0318709	-0.565468	8	44.2324
	1.67742	-0.492696	63.434	1690.2	0.00430108	-0.731308	5	8.3333
				1909.3				11.1951
								1.9351
	3.75806	-0.374814	12.8071	3255.2	0.0163728	-0.721941	11	16.8962
	0.596774	-0.528827	70.1054	1846.7	0.00294985	-0.529042	5	5.6842
	4.20968	0.658257	2.33965	1252	0.185971	0.461073	4	10.1445
	0.758065	-0.784926	21.1153	2472.7	0	-1	6	10.8989
	9.17742	-0.572752	21.1153	3536.9	0.0146299	-0.770976	19	66.5355
	0.104839			1252				1.5768
	0.177419	-0.313936	42.5211	2597.9	0	-1	5	3.4129
								2.6079
	2.5	-0.591407	77.4785	1345.9	0.012987	-0.336016	9	4.4445
	0.645161	-0.535751	57.3975	939	0.00662252	0.416667	3	1.8235
	0.274194	-1	77.4785	907.7	0	-1	3	1.6197
	0.193548	0.556538	70.1054	813.8	0.00729927	-0.0909091	3	1.8938
	0.887097	-0.683056	25.7903	1314.6	0	-1	5	1.7491
	0.826613	-0.270358	46.9931	2410.1	0.012987	-0.562982	4	4.1667
	9.69355	-0.517223	21.1153	1408.5	0.01654	-0.75201	12	10.8371
	1.64516	0.588515	9.48774	1721.5	0.106667	-0.16976	6	4.3762
	2.27419	-0.471698	25.7903	1878	0.00351494	-0.691222	7	5.5208
	5.1129	-0.978397	70.1054	1126.8	0	-1	11	3.5692
	0.451613	-0.669373	42.5211	1690.2	0	-1	6	1.6925
	1.33871	-0.352601	38.4747	1784.1	0.0102389	-0.373368	4	1.2381
				1283.3				1.5168
	4.29032	-0.256185	63.434	1658.9	0.021544	-0.420804	6	10.8333
	3.82258	-0.964627	77.4785	1940.6	0	-1	9	10.625
	0.0967742			1471.1				2.5
				1032.9				5.4278
	0.290323	-0.340206	31.5004	1377.2	0.00724638	-0.479554	5	1.2872
	0.177419			939				2.0834
	0.193548	0.313783	17.2878	1252	0	-1	2	1.25
	0.790323	-0.50931	25.7903	2879.6	0	-0.631902	6	2.9886
	0.596774	-0.345221	38.4747	1439.8	0	-1	4	2.9544
	0.935484	0.930945	1.91554	2097.1	0.39527	0.85572	5	18.1977
	1.82258	-1	42.5211	1283.3	0	-1	7	4.6875
	0.306452	-1	28.5027	1064.2	0	-1	3	1.8933
	0.462366	-1	31.5004	1220.7	0	-1	4
	11.3226	-0.633277	21.1153	2347.5	0.00581154	-0.832897	12	50.8601
				2003.2				3.5136
				1721.5				14.375
	0.854839	-0.13418	46.9931	1658.9	0.0322581	-0.217221	4	1.7672
	4.95161	-0.142977	77.4785	1189.4	0.0229167	-0.157895	8	9.8478
	4.95161		25.7903		0		2	1.5278
	4.95161	-1	70.1054	1220.7	0	-1	4	6.9958
								0.61867
	0.217742	-0.516199	42.5211	1189.4	0	-1	3	0.29599
	0.967742	-0.110228	77.4785	1158.1	0	-0.877301	5	1.9445
	1.29032	-0.0851308	34.8133	1690.2	0.0512821	0.11289	7	4.1667
	2.40323	-0.262867	19.106	1596.3	0.024602	-0.519741	7	4.3486
	2.04839	-1	77.4785	1345.9	0	-1	9	6.0034
	6.72581	-0.775345	23.3361	3568.2	0.00602007	-0.834793	16	25.4055
	1.29032	-1	19.106	1252	0	-1	7	1.1895
	0.887097	-0.699631	23.3361	1502.4	0	-1	8	7.756
	0.193548	-1	46.9931	1189.4	0	-1	3	2.0505
	0.16129	-1	70.1054	1283.3	0	-1	4	16.2835
	1.04839	-0.842087	51.9354	1690.2	0.0034965	-0.449838	5	3.396
	1.37097	-0.284002	63.434	2660.5	0.0196078	-0.585531	6	15.0936
								1.1212
	0			1158.1				0.70928
				1189.4				2.8593
	2.41935	-0.699631	42.5211	1158.1	0.00528169	-0.756098	8	9.3884
	21.2903	-0.891097	25.7903	3568.2	0.000653168	-0.978184	16	29.3292
	26.9892	-0.846237	19.106	3349.1	0.00111452	-0.976089	16	28.7069
	0.645161	-1	70.1054	1189.4	0	-1	3	3.1597
				1095.5				14.109
	11.4435	-0.736939	24.5632	3004.8	0.00493585	-0.888769	15	24.2508
	0.403226	-1	42.5211	1001.6	0	-1	2	1.182
				1596.3				4.296
	2.90323	-0.117821	11.5883	2723.1	0.00589102	-0.814413	8	6.6875
	0.0967742			1064.2
	0.016129			2284.9				0.56191
	0.0645161			1032.9				0.27778
	2.56452	-0.87479	77.4785	1283.3	0	-0.674797	7	7.3333
	1.12903	-0.777998	28.5027	1502.4	0	-1	5	5.6598
	5.37097	-0.569704	28.5027	3474.3	0.0145599	-0.727059	14	15.9868
	0.0403226			1252				1.3762
	4.01613	-0.661248	70.1054	1502.4	0.00444939	-0.518072	7	11.005
	0.177419	-1	70.1054	2723.1	0	-1	3	6.6386
	1.37097	-0.878112	70.1054	1533.7	0	-1	6	2.4998
	2.27419	-1	70.1054	2316.2	0	-1	7	4.1304
	0.903226	-0.775832	77.4785	2566.6	0.00333333	-0.672447	5	7.2028
	4.12903	-0.371605	19.106	2973.5	0.0285388	-0.514071	9	9.7452
								17.0157
	2.41935	-1	70.1054	2378.8	0	-1	6	9.2676
	1.64516	-0.70558	77.4785	845.1	0.00238095	-0.806306	8	10.2778
	0.209677	-1	46.9931	1032.9	0	-1	3	14.3945
	1.93548	-0.389355	16.4652	1471.1	0	-0.978903	6	4.4189
	1.85484	0.785757	5.7546	1377.2	0.193146	0.400034	8	2.0833
	0.987903	-0.121569	14.154	1408.5	0.0236686	-0.64794	5	8.3333
	1.80645	-1	77.4785	939	0	-1	5	6.0333
	0.258065	-0.494927	11.5883	1220.7	0	-1	3	2.2222
				1158.1				0.52085
	0.322581			1189.4				1.7947
								3.6899
	0.345622	-1	51.9354	1220.7	0	-1	4	4.7035
								0.41847
	3.66129	-0.0244301	70.1054	2848.3	0.0216216	-0.299809	5	11.7794
	1.58065	-0.804452	77.4785	1752.8	0.00358423	-0.617117	7	9.7917
				2472.7				29.3696
								3.2719
	4.46774	-0.895422	70.1054	2504	0	-0.899287	11	15.6154
	1.46774	-0.210358	31.5004	1471.1	0.0359019	-0.519231	13	32.8896
	3.06452	-0.905255	63.434	2065.8	0.00291545	0.278195	8	8.6112
	0.946237	-0.500418	34.8133	1377.2	0	-1	4	6.3598
				1627.6				19.0443
	22.7419	-0.423947	15.6426	2691.8	0.0364429	-0.701976	14	45.0791
								37.7496
	0.693548	-0.459264	51.9354	1377.2	0.00632911	-0.501466	3	0.97725
								19.1667
	0.225806	-1	19.106	1377.2	0	-1	4	1.8561
	0.596774	0.103448	15.6426	1283.3	0.00413223	-0.64	6	11.3775
	6.19355	-0.264394	28.5027	3474.3	0.0343511	-0.569892	8	23.9583
	0.483871	0.037037	51.9354	2065.8	0.00917431	-0.4	5	3.125
	10.4516	0.0304715	23.3361	1784.1	0.0637336	-0.410952	8	17.2222
				907.7				2.4058
	0.0483871			1314.6				6.9029
				845.1				6.9029
	0.241935			3098.7				0.41667
				1095.5				7.0304
				1408.5				2.6143
	1.01613	-0.124359	38.4747	1283.3	0.00383142	-0.551887	5	8.0208
	1.8871	-0.164179	63.434	2065.8	0.00814664	-0.34947	4	11.7113
	0.225806	0.483444	17.2878	1158.1	0	-1	2	6.7419
	0.129032			1283.3				1.9853
	0.709677	-0.674063	46.9931	1189.4	0	-1	4	4.1811
				1158.1				5.3467
				1752.8				6.9214
				2441.4				4.8419
	4.62903	-0.0872829	63.434	1126.8	0.014273	-0.513734	6	7.5
	0.0806452			1283.3				2.7945
	3.83871	-0.17161	57.3975	2785.7	0.02595	-0.564756	5	20.5714
	36.2097	-0.1979	10.4856	2441.4	0.0843696	-0.343914	18	61.9556
	0.822581	0.804392	2.58571	1846.7	0.149485	0.706513	3	1.45
	1.35484	0.674214	77.4785	1502.4	0.0699301	0.114827	3	3.1944
				1627.6				3.4219
	0.806452	0.761468	2.85765	1627.6	0.20122	0.621984	3	4.3739
	6.64516	-0.236318	11.5883	2910.9	0.0285914	-0.645199	9	11.5278
	0.774194	0.890295	2.58571	876.4	0.166667	0.725965	3	1.5277
	6.67742	-0.102504	14.154	3662.1	0.039267	-0.526849	10	12.0833
	7.30645	-0.198681	15.6426	3724.7	0.0525961	-0.496999	12	27.0838
				845.1				0.9124
				1220.7				0.72691
	5.48387	0.572585	3.15819	970.3	0.197952	0.574825	3	7.3611
	1.40323	0.330082	38.4747	3474.3	0.0285714	-0.302776	4	9.0278
				1064.2
	1.64516	0.835095	3.85743	1345.9	0.10241	0.201979	4	6.6666
	0.274194	-1	46.9931	1345.9	0	-1	3	4.4166
	0.193548			1408.5				8.6683
	5.80645	-0.151641	23.3361	3067.4	0.0307898	-0.383808	8	8.6111
				3255.2				3.9297
				1408.5				4.8772
	0.0645161			1095.5				0.83333
	0.112903			1314.6				0.8023
	0.0483871			1314.6				0.41666
	0.016129			1158.1				0.55555
	0.129032			1439.8				1.25
	0.33871	-1	23.3361	1596.3	0	-1	3	1.045
	1.17742	0.305922	42.5211	1784.1	0.0459559	0.117409	7	5
	1.32258	0.786404	2.33965	2003.2	0.175926	0.659874	4	3.6111
	2.20968	0.832474	2.117	2128.4	0.436957	0.823401	5	7.6117
	0.645161	0.778786	8.58486	1126.8	0.0359712	0.247059	3	4.4792
				1314.6				1.8148
	0.193548			876.4				0.97222
	0.112903							5.75
				1439.8				5.3732
				1439.8				2.621
				1690.2				6.0603
	1.08065	0.935661	1.28403	2942.2	0.29316	0.754132	3	8.0482
	1.35484	0.455254	57.3975	1690.2	0.0686695	0.367647	4	2.5
	1.75806	0.935488	1.91554	2284.9	0.466448	0.896502	6	4.3921

## Sheet: 3AB PCA
Principal components	PC1	PC2	PC3	PC4	PC5	PC6	PC7	PC8
	-0.346891	0.349164	-0.302828	-0.44086	-0.571933	-0.299182	0.232466	0.0321137
	0.4162	0.233522	-0.100435	-0.423666	-0.00922204	0.0969138	-0.481199	-0.584495
	-0.384233	-0.324749	-0.0550315	-0.344483	0.100679	0.651872	0.317388	-0.298994
	-0.182006	0.472555	0.846048	-0.119683	0.00509934	0.105327	0.04446	-0.018648
	0.346719	0.378354	-0.140769	0.312511	0.0991257	0.0271503	0.688002	-0.367757
	0.418847	0.261051	-0.142983	-0.256821	-0.020716	0.498729	0.0612833	0.645835
	-0.317734	0.353232	-0.223299	0.559448	-0.285732	0.444352	-0.354332	-0.0823665
	-0.359278	0.398384	-0.298763	-0.128664	0.755478	-0.134721	-0.0950877	0.0919584

## Sheet: 3C
Percent variance explained	Component	Explained
	1	48.7693
	2	27.4548
	3	8.46715
	4	5.0985
	5	3.35513
	6	3.15182
	7	2.49695
	8	1.20636
Cumulative percent variance explained	Component	Explained
	1	48.7693
	2	76.2241
	3	84.6912
	4	89.7897
	5	93.1449
	6	96.2967
	7	98.7936
	8	100

## Sheet: 3DE
Akaike Information Criterion	Number of Components	Fit AIC
	1	5864.82
	2	5550.64
	3	5399.53
	4	5379.81
	5	5368.96
	6	5358.14
	7	5349.86
Bayesian Information Criterion	Number of Components	Fit BIC
	1	5904.08
	2	5633.54
	3	5526.06
	4	5549.97
	5	5582.75
	6	5615.56
	7	5650.91
Negative log-likelihood on training set	Number of Components	Neg log-likelihood
	1	1462.47
	2	1368.48
	3	1337.17
	4	1297.39
	5	1296.95
	6	1269.07
	7	1271.99
Negative log-likelihood on test set	Number of Components	Neg log-likelihood
	1	1463.05
	2	1401.54
	3	1348.27
	4	1381.98
	5	1381.57
	6	1414.67
	7	1402.36

## Sheet: 3F
Confusion matrix	0.900735	0.0955882	0.00367647
	0.010989	0.989011	0
	0	0	1

## Sheet: 4A
RS
	Time(s)	0.1925	0.193	0.1935	0.194	0.1945	0.195	0.1955	0.196	0.1965	0.197	0.1975	0.198	0.1985	0.199	0.1995	0.2	0.2005	0.201	0.2015	0.202	0.2025	0.203	0.2035	0.204	0.2045	0.205	0.2055	0.206	0.2065	0.207	0.2075	0.208	0.2085	0.209	0.2095	0.21	0.2105	0.211	0.2115	0.212	0.2125	0.213	0.2135	0.214	0.2145	0.215	0.2155	0.216
	50 ms Stimulus	0.939865	1.0316	1.12461	1.21787	1.3099	1.39926	1.48522	1.56542	1.6394	1.70531	1.76247	1.80979	1.84666	1.87282	1.88818	1.89311	1.88816	1.87393	1.8523	1.82383	1.78993	1.75243	1.71299	1.67317	1.63477	1.59888	1.56701	1.53972	1.51842	1.50271	1.49371	1.49174	1.49593	1.50636	1.52237	1.54378	1.56977	1.60078	1.63564	1.67477	1.71727	1.76404	1.8148	1.87025	1.9309	1.99672	2.06908	2.14816
	100 ms Stimulus (not shown)	1.19139	1.26106	1.32601	1.38567	1.44015	1.48863	1.53144	1.56866	1.60112	1.62924	1.65395	1.67614	1.69673	1.7166	1.73658	1.75733	1.77957	1.80326	1.82876	1.85553	1.88346	1.91198	1.94021	1.9671	1.99232	2.01411	2.03181	2.04467	2.052	2.05333	2.04799	2.03635	2.01847	1.9948	1.96626	1.93333	1.89762	1.85988	1.82236	1.78604	1.75307	1.72467	1.70238	1.68702	1.68012	1.68326	1.69678	1.72114
	200 ms Stimulus	1.18123	1.26151	1.33855	1.41079	1.47772	1.53866	1.59314	1.64039	1.68035	1.7128	1.73817	1.75678	1.76931	1.77643	1.7788	1.77783	1.77421	1.76911	1.76364	1.75877	1.75549	1.75449	1.75614	1.76129	1.76972	1.78153	1.79649	1.81429	1.83466	1.85649	1.87901	1.90194	1.92393	1.94471	1.96321	1.97913	1.99198	2.0027	2.01004	2.01465	2.01686	2.01754	2.01795	2.01883	2.02143	2.02624	2.03552	2.05092
	400 ms Stimulus	1.06821	1.13442	1.19752	1.25699	1.31231	1.36276	1.40832	1.44886	1.48451	1.51557	1.54206	1.56425	1.58278	1.59837	1.6113	1.62244	1.63222	1.64129	1.65022	1.65933	1.66874	1.67888	1.68999	1.70213	1.7151	1.72883	1.74278	1.75688	1.77074	1.78398	1.7967	1.80825	1.818	1.82669	1.83331	1.83839	1.84209	1.84437	1.84583	1.84596	1.84655	1.84735	1.8494	1.85337	1.85996	1.86945	1.88331	1.90237
FS
	Time(s)	0.1925	0.193	0.1935	0.194	0.1945	0.195	0.1955	0.196	0.1965	0.197	0.1975	0.198	0.1985	0.199	0.1995	0.2	0.2005	0.201	0.2015	0.202	0.2025	0.203	0.2035	0.204	0.2045	0.205	0.2055	0.206	0.2065	0.207	0.2075	0.208	0.2085	0.209	0.2095	0.21	0.2105	0.211	0.2115	0.212	0.2125	0.213	0.2135	0.214	0.2145	0.215	0.2155	0.216
	50 ms Stimulus	5.08471	5.5237	5.96308	6.39966	6.82698	7.24177	7.63866	8.01407	8.36423	8.68677	8.97679	9.23553	9.45995	9.65094	9.80882	9.93611	10.0338	10.1042	10.1525	10.1793	10.1933	10.1942	10.1883	10.1792	10.1721	10.1722	10.183	10.2088	10.256	10.329	10.4317	10.5697	10.7472	10.9672	11.2351	11.5585	11.935	12.3721	12.8715	13.4379	14.0692	14.7657	15.5305	16.3564	17.2449	18.188	19.188	20.2322
	100 ms Stimulus (not shown)	6.0602	6.51059	6.95178	7.37824	7.78485	8.16763	8.52378	8.85133	9.14787	9.41286	9.6456	9.84742	10.0194	10.1648	10.2842	10.3816	10.4619	10.5284	10.5832	10.6316	10.6791	10.728	10.7811	10.8422	10.9162	11.0006	11.1022	11.22	11.3571	11.5151	11.6931	11.8928	12.1162	12.3624	12.6337	12.9313	13.2576	13.6153	14.0045	14.4265	14.8846	15.3798	15.9167	16.4941	17.114	17.7742	18.4796	19.223
	200 ms Stimulus	4.60162	4.96452	5.32333	5.67311	6.01082	6.33436	6.64116	6.92837	7.19551	7.44327	7.67204	7.88046	8.07196	8.24752	8.41075	8.56251	8.70525	8.84286	8.97592	9.10812	9.24015	9.37213	9.50742	9.64659	9.78777	9.93185	10.0793	10.2328	10.3921	10.5572	10.7323	10.918	11.1172	11.3349	11.5763	11.8447	12.1461	12.4841	12.8659	13.2911	13.7691	14.3015	14.892	15.5407	16.2457	17.0076	17.8256	18.6954
	400 ms Stimulus	5.44278	5.8795	6.3075	6.72347	7.12059	7.49608	7.84552	8.16534	8.45407	8.70926	8.93115	9.12026	9.27557	9.40149	9.498	9.57064	9.61819	9.64645	9.65858	9.65905	9.65064	9.63658	9.61965	9.60724	9.60036	9.60206	9.61731	9.651	9.70621	9.78965	9.90458	10.0546	10.2434	10.4768	10.7618	11.0959	11.4835	11.9294	12.4329	12.9977	13.6175	14.2946	15.0258	15.809	16.6356	17.5053	18.4127	19.3512
Bu1
	Time(s)	0.1925	0.193	0.1935	0.194	0.1945	0.195	0.1955	0.196	0.1965	0.197	0.1975	0.198	0.1985	0.199	0.1995	0.2	0.2005	0.201	0.2015	0.202	0.2025	0.203	0.2035	0.204	0.2045	0.205	0.2055	0.206	0.2065	0.207	0.2075	0.208	0.2085	0.209	0.2095	0.21	0.2105	0.211	0.2115	0.212	0.2125	0.213	0.2135	0.214	0.2145	0.215	0.2155	0.216
	50 ms Stimulus	0.184868	0.215862	0.249546	0.285614	0.323643	0.363087	0.403284	0.443475	0.484274	0.522477	0.558245	0.590749	0.619228	0.647396	0.668547	0.690237	0.71257	0.737261	0.769627	0.806778	0.851395	0.911668	0.989461	1.09548	1.24387	1.43276	1.67776	1.99196	2.39074	2.88339	3.49104	4.22625	5.09467	6.12809	7.33176	8.71581	10.2888	12.0688	14.0461	16.2286	18.609	21.1809	23.9268	26.8284	29.8649	33.0059	36.2221	39.4796
	100 ms Stimulus (not shown)	0	0	0	0	0	0	0	0	0.00145447	0.0020537	0.00432542	0.00602718	0.00977012	0.0134136	0.019691	0.0309695	0.0519472	0.0803606	0.126522	0.181366	0.250363	0.346419	0.46289	0.617457	0.813286	1.05937	1.37179	1.75936	2.22935	2.80588	3.50276	4.33656	5.32557	6.48621	7.836	9.39071	11.1722	13.1736	15.4136	17.8923	20.6108	23.5588	26.7236	30.0836	33.6173	37.2912	41.0658	44.9026
	200 ms Stimulus	0.331099	0.392033	0.459923	0.536118	0.618012	0.706171	0.799947	0.89996	1.00289	1.10869	1.21615	1.32554	1.43332	1.54087	1.6471	1.75172	1.85845	1.96934	2.07873	2.1976	2.3217	2.45547	2.60819	2.77524	2.97052	3.20481	3.47958	3.81317	4.20892	4.68465	5.24985	5.92203	6.71133	7.62708	8.69609	9.91927	11.3101	12.879	14.6333	16.5784	18.7122	21.0329	23.5293	26.1929	29.0098	31.9492	34.9911	38.1123
	400 ms Stimulus	0.923148	1.01127	1.09799	1.18161	1.2604	1.33266	1.39673	1.45113	1.49454	1.52591	1.54448	1.54979	1.54175	1.52059	1.48686	1.44363	1.39729	1.34276	1.29052	1.24162	1.18939	1.15238	1.12592	1.12005	1.14015	1.19409	1.28943	1.43727	1.65482	1.94132	2.3165	2.80036	3.39591	4.12437	4.99735	6.0451	7.26344	8.66745	10.2748	12.0903	14.1302	16.3877	18.8709	21.5639	24.4673	27.5677	30.8475	34.2785
Bu2
	Time(s)	0.1925	0.193	0.1935	0.194	0.1945	0.195	0.1955	0.196	0.1965	0.197	0.1975	0.198	0.1985	0.199	0.1995	0.2	0.2005	0.201	0.2015	0.202	0.2025	0.203	0.2035	0.204	0.2045	0.205	0.2055	0.206	0.2065	0.207	0.2075	0.208	0.2085	0.209	0.2095	0.21	0.2105	0.211	0.2115	0.212	0.2125	0.213	0.2135	0.214	0.2145	0.215	0.2155	0.216
	50 ms Stimulus	0.0451113	0.056413	0.0698761	0.0857364	0.104209	0.125477	0.149681	0.17691	0.20717	0.240413	0.276472	0.315108	0.355981	0.398653	0.4426	0.487231	0.531883	0.57586	0.618446	0.659214	0.697879	0.732624	0.76352	0.791881	0.814582	0.832693	0.847063	0.857597	0.863351	0.865626	0.865058	0.863306	0.861642	0.859842	0.860731	0.866132	0.874615	0.893634	0.91983	0.958924	1.0108	1.07852	1.16477	1.27156	1.40248	1.55786	1.74264	1.95525
	100 ms Stimulus (not shown)	0.0135829	0.0175283	0.0223945	0.028327	0.0354746	0.0439836	0.053991	0.065616	0.07895	0.094049	0.110921	0.129518	0.149727	0.171368	0.194186	0.217852	0.241971	0.266958	0.290924	0.314413	0.336225	0.356193	0.373894	0.39101	0.405794	0.416834	0.425491	0.432082	0.437103	0.442105	0.447421	0.453314	0.461595	0.473578	0.493264	0.519945	0.553705	0.598353	0.657992	0.729829	0.819598	0.925958	1.05092	1.19576	1.36022	1.54741	1.7605	1.99665
	200 ms Stimulus	0.63072	0.728	0.833888	0.946266	1.0648	1.1883	1.31543	1.44462	1.57424	1.70258	1.82794	1.94977	2.0648	2.17247	2.27166	2.36152	2.44142	2.51099	2.5701	2.61882	2.65826	2.68739	2.7073	2.71935	2.72267	2.72034	2.70973	2.69358	2.67097	2.64391	2.6124	2.57718	2.54079	2.50146	2.46249	2.42421	2.38872	2.35854	2.33576	2.32058	2.32294	2.3365	2.37122	2.42558	2.50399	2.61024	2.74546	2.91572
	400 ms Stimulus	0.403782	0.41937	0.432427	0.442926	0.450943	0.457531	0.46157	0.46426	0.465678	0.466439	0.467009	0.467829	0.469295	0.471732	0.475385	0.480405	0.48685	0.494691	0.503815	0.514488	0.525795	0.538684	0.554149	0.569322	0.584584	0.600575	0.617401	0.635256	0.654413	0.675226	0.699866	0.726916	0.75855	0.795023	0.836867	0.886282	0.943424	1.00929	1.08574	1.17345	1.27397	1.39133	1.52648	1.67792	1.85225	2.04624	2.2615	2.50457
[truncated: 1,103 more columns]

[truncated: 16 more sheets: 4B, 4C, 4D, 4F, 5A, 5B, 5C, 5DE, 5F, 7A, 7BC, 7EFG, 8A, 8B, 8C, 8D]
