# Supplementary material for: Distinct neuronal types contribute to hybrid temporal encoding strategies in primate auditory cortex
Source: PLoS Biol. 2022 May 25;20(5):e3001642. doi: 10.1371/journal.pbio.3001642 (PMC9132345; doi:10.1371/journal.pbio.3001642)
Supplement: S2 Data — “S2_Data.xlsx” includes the data underlying the Supporting information figures. (XLSX) [file pbio.3001642.s010.xlsx]

## Sheet: S1A-C
Spike times (ms)
48.2447
49.451
1358.83
1359.93
1519.23
2808.2
3455.58
4017.77
4927.28
5846.61
5847.69
8836.18
8837.29
8838.42
9772.22
11106.1
11248.9
11419.6
11873.9
12454.4
13113.8
13115
14072.9
14163.4
16032.7
16033.7
16036.1
17004.2
17120.9
17130.2
21870.1
22446.9
22516.2
22517.7
22653.3
23021.2
23667.8
25615.1
25747
25748.3
25845.4
25974.6
30768.3
32314.3
33134.6
33136
33343.7
33419.1
33803.1
34838.6
35728.2
36879.1
39241.5
39243.6
40617
40618
41719.2
41721.4
45774.7
46462
46794.7
48227.7
48433
50420.4
51077.2
51924.9
52874.1
53757.9
54408.9
54833.4
55048.7
55050.9
56043.7
56044.7
56045.8
56223.1
56464
56789.5
59267.6
59618.7
59775.7
60024.7
61201.6
62360.4
65300.2
65692.4
66385.7
66909.3
66910.5
67110
67333.7
68350.4
68351.5
68391.1
69102.1
69103.2
69695.3
71431.1
71551.4
72124
72125.1
73100.9
73386.3
74054.8
75292.3
76184.2
76306.2
76720.8
76721.9
76723
76724
76725.2
77913.7
77915.7
77916.9
77918
79078.6
79380.6
80108
80662.1
80664
81460.8
81461.9
81463
82171.2
82683.5
82686
82687.2
82884.2
82885.3
82886.3
83525.1
83526.3
84045.8
84047.8
84170.7
84171.8
84451.3
85415.3
86711.6
86712.9
87132
87327.5
87328.5
87329.7
87529.9
87784.8
87787.1
87788.5
88346.6
89367.2
89567.9
90280.8
93224.8
93227.8
93825.5
94034.9
94229
95188.1
95190.1
95597
95598.3
96852
96853.1
98125.8
98127.9
98815.1
98816.2
101120
101602
101603
102369
102370
103699
103700
103701
104282
104283
104285
104838
105611
108281
110028
110908
110910
110912
110977
111188
111189
111875
111876
111936
112418
112419
112512
112513
113679
113681
113698
114215
114884
115482
117011
117013
117294
117786
117962
118478
118479
119065
119067
119278
119392
121309
121461
121462
122623
123021
124791
124792
125166
125482
125742
125797
125799
125800
126514
127061
127063
128148
128217
129654
130128
130130
130833
131076
131077
131853
131854
132458
132460
132547
132548
133486
134440
134442
134653
134654
134655
135458
135644
136037
136041
137414
137415
138177
141082
141083
141182
142401
142402
142462
143101
143298
143299
143763
143841
144868
146078
146079
146249
146250
147625
148174
150949
150950
151568
152466
152469
152470
152781
152783
153114
154299
154688
155314
157382
157384
159571
163294
163295
163534
164065
164671
167127
167298
167386
168787
169297
170853
171048
171049
171051
172650
173232
173324
173689
174659
175240
175856
175857
175858
176289
176320
177158
177159
178767
179490
179491
179938
179939
179940
181553
181638
181639
181827
184985
184987
185059
185061
185128
186360
187053
187054
188291
189178
189179
189181
189605
191522
194353
194354
194356
194943
195525
196173
197188
198268
198388
199021
199412
200116
200282
200389
200702
203057
204226
204227
204848
205344
205346
205718
206306
206880
207223
207733
208933
209019
210091
213254
213744
213863
214270
214460
215089
215091
215474
216706
221955
222869
224223
225410
225480
225696
226283
226646
226647
227129
227130
227220
227283
227592
227593
229408
230264
230795
231531
232273
233169
233170
233309
233963
235625
235838
238224
238334
239039
239979
239981
240079
240081
240452
240455
240515
241553
241554
242045
242046
242493
242494
242665
242666
244198
244966
246913
247695
248561
249035
249666
249792
249793
251499
251500
Stimulus	Repetition	Stimulus Start Time (ms)				Raster plot cropped to stimuli 11 through 26
24	1	204.892
3	1	1002.92
5	1	1803.84
30	1	2604.68
19	1	3418.59
9	1	4231.88
16	1	5049.27
29	1	5868.8
18	1	6681.92
27	1	7511.21
15	1	8320.53
14	1	9132.51
20	1	9949.67
25	1	10762.8
31	1	11563.3
4	1	12363.8
11	1	13167
7	1	13967.3
6	1	14767.7
1	1	15566.8
10	1	16371.2
28	1	17170.9
13	1	17971.7
23	1	18784.4
22	1	19598.4
21	1	20413.4
8	1	21226.2
12	1	22042.9
2	1	22856.5
26	1	23673.8
17	1	24487.4
27	2	25296.1
4	2	26098.4
14	2	26908.4
18	2	27710.4
12	2	28510.5
6	2	29310.3
29	2	30109
7	2	30908.5
5	2	31709.1
19	2	32510.8
30	2	33318.1
20	2	34134.5
21	2	34951.5
25	2	35765.1
28	2	36579
9	2	37393
23	2	38205.3
31	2	39005.8
17	2	39807.1
16	2	40610.2
15	2	41411.5
10	2	42211.8
24	2	43014.5
1	2	43815
11	2	44673.6
22	2	45478.2
3	2	46284.3
13	2	47087.6
26	2	47888.5
2	2	48737.6
8	2	49541.6
11	3	50546.6
6	3	51378.9
28	3	52189.9
29	3	53003.6
5	3	53817.2
9	3	54635
8	3	55449.4
10	3	56262.5
1	3	57076.3
24	3	57891.1
23	3	58703.9
30	3	59504.6
21	3	60311.3
3	3	61112.2
12	3	61913.1
25	3	62714.4
17	3	63516.8
20	3	64317.9
2	3	65118.6
27	3	65921.7
26	3	66739.3
13	3	67554.7
18	3	68372.7
16	3	69187.3
31	3	70006.6
22	3	70820.4
15	3	71637.7
14	3	72452.4
4	3	73266.9
19	3	74085.7
7	3	74887.9
24	4	75692
5	4	76495.2
30	4	77297.8
16	4	78099.8
28	4	78916
15	4	79718.9
19	4	80645.2
14	4	81466.2
10	4	82284.8
8	4	83099.6
4	4	83914.1
1	4	84716.9
25	4	85519.2
12	4	86341.4
26	4	87160.6
9	4	87964
13	4	88765.8
31	4	89567.5
6	4	90369.3
27	4	91174
22	4	91976.4
29	4	92777.2
21	4	93580.3
7	4	94394.4
18	4	95209.1
17	4	96019.5
2	4	96833.2
20	4	97647.8
3	4	98467
11	4	99281.8
23	4	100100
7	5	100915
25	5	101718
26	5	102519
23	5	103321
4	5	104123
14	5	104925
10	5	105727
9	5	106531
17	5	107333
27	5	108142
8	5	108944
6	5	109758
22	5	110573
13	5	111388
2	5	112203
12	5	113019
29	5	113833
30	5	114652
18	5	115471
3	5	116290
11	5	117105
5	5	117916
1	5	118734
19	5	119555
24	5	120375
28	5	121191
15	5	121994
16	5	122796
21	5	123599
31	5	124401
20	5	125203
2	6	126032
10	6	126835
23	6	127638
11	6	128440
28	6	129242
13	6	130044
21	6	130850
25	6	131665
9	6	132477
26	6	133293
7	6	134108
12	6	134924
6	6	135739
27	6	136558
31	6	137376
5	6	138192
8	6	139003
29	6	139805
1	6	140609
14	6	141413
4	6	142216
24	6	143020
18	6	143824
20	6	144626
17	6	145441
3	6	146246
16	6	147048
15	6	147850
19	6	148665
30	6	149484
22	6	150305
17	7	151122
26	7	151945
18	7	152763
10	7	153586
25	7	154412
8	7	155221
14	7	156039
27	7	156861
4	7	157677
21	7	158496
20	7	159310
31	7	160126
28	7	160945
11	7	161761
29	7	162564
1	7	163367
2	7	164182
12	7	164989
13	7	165792
3	7	166595
15	7	167396
23	7	168199
7	7	169004
9	7	169810
5	7	170612
19	7	171425
16	7	172239
6	7	173057
22	7	173874
30	7	174694
24	7	175510
9	8	176326
19	8	177141
16	8	177945
18	8	178748
28	8	179566
3	8	180382
21	8	181189
15	8	182008
7	8	182823
12	8	183626
25	8	184430
22	8	185232
1	8	186035
11	8	186838
14	8	187641
8	8	188446
20	8	189260
17	8	190080
30	8	190896
4	8	191711
6	8	192529
23	8	193350
29	8	194166
24	8	194987
10	8	195804
31	8	196626
13	8	197445
27	8	198250
26	8	199060
5	8	199867
2	8	200686
6	9	201501
27	9	202307
22	9	203109
16	9	203912
28	9	204716
11	9	205519
26	9	206322
5	9	207126
19	9	207938
9	9	208755
12	9	209570
29	9	210387
4	9	211203
17	9	212023
7	9	212839
10	9	213655
25	9	214471
1	9	215288
21	9	216115
30	9	216932
8	9	217749
13	9	218564
24	9	219380
2	9	220202
3	9	221018
23	9	221833
15	9	222651
18	9	223470
14	9	224288
20	9	225094
31	9	225897
13	10	226707
14	10	227515
20	10	228335
11	10	229153
8	10	229968
5	10	230773
26	10	231579
1	10	232390
29	10	233200
31	10	234011
25	10	234820
30	10	235625
17	10	236430
27	10	237234
23	10	238054
4	10	238862
7	10	239680
18	10	240497
24	10	241314
10	10	242131
16	10	242949
22	10	243767
21	10	244584
2	10	245402
19	10	246224
6	10	247041
9	10	247865
3	10	248702
12	10	249514
28	10	250346
15	10	251151

## Sheet: S1D
Spike times (ms)
138.758
139.869
1443.09
1444.19
1789.21
1790.19
1791.37
2896.81
4659.23
4660.25
4661.21
6745.58
7868.5
7869.65
9385.87
9495.3
9496.5
10083.5
11913.1
15284.9
17472.5
17474.5
18735.9
23095.7
23096.9
23358.5
24847.7
26249
29981.9
34870.2
34871.2
34976.2
34977.3
37451
39708.6
39709.7
39827.6
40126.4
41156.7
42498.2
44262
44807.6
45253.7
45254.9
46591.4
46592.4
48262.1
49031
49032.1
53561.5
55806
56320.7
56499.7
56908
58927.9
61521.2
61522.2
61785.8
62378.2
63080.7
63082
65140.7
65142.9
65563
67278
67401.5
68256.6
68257.7
68258.8
68648.3
68752
68974.9
68977
69713
72389.8
73617.7
73892.6
74595.8
75081.6
75668
77057.6
77058.8
77344.6
83043.3
83369.3
83642.3
84582.9
85998
86441.1
86442.4
88084.5
88343
89721.8
89723
92016.6
92183.5
92477.1
99212.9
100351
101106
101310
102015
102319
103393
103519
103520
103521
103522
104431
104537
106364
106366
106870
109718
109719

## Sheet: S2B
Unit type	BF
RS	3.03
RS	32
Bu2	2
RS	0.87
RS	2.3
RS	0.76
FS	4.59
RS	2.8
RS	3.6
RS	6.96
RS	5.28
Bu1	3.86
Bu1	13.9
FS	5.28
RS	6.06
FS	6.28
RS	0.66
RS	0.66
Bu2	6.96
RS	7.21
FS	7.21
RS	8.2
FS	6.06
RS	9.19
RS	5.46
RS	2.3
RS	4
RS	4.76
RS	1
FS	4
RS	6.06
RS	3.86
RS	5.28
RS	5.28
RS	4.59
Bu2	8
RS	8.28
RS	8.14
Bu1	8.57
FS	7.73
FS	10.2
RS	9.85
FS	9.85
RS	8.86
FS	9.51
RS	10.27
FS	5.66
Bu2	6.06
Bu2	5.66
FS	5.66
RS	4.76
RS	4.29
FS	5.66
Bu1	6.96
FS	5.86
RS	16
FS	13.9
RS	6.17
RS	4.92
FS	6.5
FS	8
Bu2	8.3
RS	9.51
FS	9.19
FS	10.56
RS	5.1
FS	9.19
RS	6.5
RS	13.45
RS	6.96
Bu1	8
RS	10.2
RS	7.21
FS	8
RS	6.06
RS	3.48
RS	4.59
RS	8
RS	8
RS	10.93
FS	5.28
RS	10.02
FS	13.9
RS	5.8
RS	12.13
RS	4.92
RS	6.96
Bu1	8
RS	7.73
FS	16
FS	10
RS	18.38
RS	8.57
RS	11.31
Bu2	13
Bu2	17.75
RS	13.07
RS	18
RS	13.9
RS	8
Bu2	8.57
Bu1	9.85
Bu2	8.14
RS	7.09
FS	4.44
RS	5.7
RS	3.86
FS	6.96
RS	9.19
Bu2	6.28
RS	6.06
FS	6.06
RS	6.06
RS	6.06
Bu1	6.96
Bu1	6.96
Bu2	5.46
Bu2	6.96
Bu2	4
RS	5.1
RS	5.28
FS	4.92
RS	5.28
Bu2	6.73
RS	6.5
RS	6.1
Bu2	5.86
Bu2	5.01
RS	6.96
FS	5.46
Bu2	4.48
RS	4.44
Bu1	5.28
Bu2	4
RS	2.1
RS	2.07
RS	2
RS	1.93
FS	2.64
RS	3.7
Bu2	2.73
RS	3.48
RS	3.48
RS	2.26
Bu2	2.38
Bu2	2.3
Bu2	2.35
RS	2.8
RS	2.64
RS	2.5
FS	1.52
RS	1.74
FS	8
FS	8
Bu1	6.96
FS	9.85
Bu2	10.56
Bu2	9.85
RS	10.56
Bu2	10.37
Bu2	10.74
RS	9.19
FS	9.3
RS	9.5
RS	3.93
RS	3.48
RS	3.08
RS	2.64
RS	5.56
RS	3.48
RS	2.64
RS	3.03
FS	2.07
Bu1	2.93
FS	2.78
RS	3.03
RS	3.36
RS	3.25
RS	3.03
RS	4.3
RS	3.03
RS	3.03
FS	12
RS	18.38
FS	8
RS	11.12
RS	28
RS	25.11
FS	13.93
FS	26.91
Bu2	32
RS	27.86
RS	13.93
Bu2	18.38
Bu2	17
FS	2.3
RS	10.93
RS	5.28
RS	2
RS	2
RS	2.3
FS	2.64
FS	18.7
Bu2	21.11
RS	22
RS	2
RS	9.85
FS	8
RS	9.19
RS	12.55
Bu2	11.31
Bu1	0.57
RS	8.2
RS	7.73
RS	2.64
RS	7
RS	9
RS	3.03
RS	3.25
RS	1.62
RS	2.9
RS	10.4
Bu1	11.3
Bu2	2.6
RS	6.96
FS	5
RS	5.28
RS	5.28
RS	5.28
RS	6.1
Bu2	4.6
FS	3.5
Bu1	6.06
FS	4
Bu1	6.06
RS	9.2
Bu2	12.1
FS	6.96
RS	6.06
RS	4
RS	3.48
RS	4.29
RS	4.59
FS	5.28
RS	15
RS	5.66
RS	5.66
RS	6.06
Bu2	5.75
Bu1	5.86
Bu2	6.06
RS	6.06
Bu2	5.28
Bu1	3.5
Bu2	2.6
FS	2
Bu2	6.06
RS	6.96
Bu2	1.2
FS	4
Bu2	32
RS	12
RS	9.2
RS	16
FS	4.29
Bu2	7
FS	4
RS	12.1
FS	3.03
RS	3.03
RS	2.3
RS	3.03
FS	3.48
RS	4
Bu2	4
FS	4.59
FS	4.59
RS	5.3
RS	2.83
RS	6.06
RS	1
RS	6.96
Bu1	6.06
FS	3.73
RS	6.28
FS	10.56
RS	1.5
RS	1.74
RS	1
RS	1.27
RS	1.87
FS	2.64
FS	1.87
FS	1.5
RS	6.5
FS	4.6
RS	1.1
FS	1
RS	1.15
FS	0.41
FS	0.31
FS	0.29
RS	1.4
RS	1.41
RS	6.06
RS	2.2
RS	1.62
FS	1.87
FS	1.87
RS	2
FS	2.6
RS	2.2
FS	6.06
RS	5.86
RS	5
RS	3.25
FS	6.06
FS	6.96
RS	6.06
RS	5.76
RS	5.76
FS	6.06
Bu2	7.46
FS	8.5
FS	7.5
Bu2	8
FS	7.46
Bu2	2.8
RS	5.66
FS	3.2
Bu2	6.84
Bu2	6.96
Bu1	6.5

## Sheet: S2C
Unit type	Depth re: first spike (uM)
FS	530
RS	800
RS	130
RS	290
RS	290
RS	350
Bu2	350
RS	230
RS	230
RS	230
FS	420
RS	210
RS	360
RS	22
RS	0
RS	67
Bu2	67
Bu1	100
Bu1	317
FS	317
RS	625
FS	0
RS	0
RS	501
Bu2	0
Bu1	67
Bu1	121
RS	176
FS	321
RS	483
RS	347
RS	168
FS	238
RS	300
RS	303
RS	126
RS	213
RS	389
RS	389
RS	464
FS	464
RS	464
RS	42
RS	31
RS	31
RS	31
RS	144
Bu2	144
RS	45
RS	105
RS	114
Bu1	213
RS	429
FS	0
FS	290
RS	106
RS	135
RS	113
RS	113
RS	209
FS	209
RS	294
RS	0
FS	371
RS	533
FS	0
Bu2	411
Bu2	516
FS	0
RS	12
RS	7
FS	82
Bu1	182
FS	280
RS	395
FS	495
RS	11
RS	61
RS	61
FS	0
RS	226
FS	562
Bu2	719
Bu1	802
RS	182
RS	319
FS	457
Bu2	457
FS	0
RS	0
FS	223
RS	410
RS	78
RS	162
RS	408
FS	186
Bu1	94
RS	83
Bu2	184
Bu2	0
RS	1065
FS	328
RS	0
RS	175
RS	209
RS	320
RS	532
RS	184
FS	268
Bu2	197
RS	414
FS	0
RS	137
RS	137
RS	137
RS	137
Bu1	332
RS	560
FS	139
FS	0
RS	22
FS	22
RS	188
RS	374
FS	64
RS	125
RS	511
Bu2	764
Bu2	289
RS	289
RS	535
RS	67
RS	142
RS	61
Bu2	300
Bu1	387
Bu2	0
RS	220
RS	220
RS	0
RS	152
RS	64
FS	99
RS	119
RS	280
FS	346
RS	428
Bu2	447
RS	358
Bu2	358
FS	358
RS	358
RS	295
Bu2	509
Bu1	695
Bu1	695
Bu2	695
Bu2	128
Bu2	139
Bu2	215
Bu2	336
RS	477
RS	174
RS	270
FS	270
RS	453
Bu2	568
Bu1	187
RS	245
RS	373
Bu2	375
Bu2	349
RS	295
RS	295
FS	428
RS	428
Bu2	37
Bu2	212
Bu2	242
RS	332
Bu1	396
Bu2	396
RS	0
FS	29
RS	90
RS	209
RS	264
FS	102
RS	144
RS	204
Bu2	371
Bu2	371
RS	70
RS	70
RS	216
RS	342
Bu2	342
Bu2	185
Bu2	0
RS	211
RS	276
RS	276
FS	276
RS	496
FS	0
FS	0
Bu1	173
Bu2	0
FS	220
Bu2	538
Bu2	0
RS	113
Bu2	365
Bu2	422
Bu2	525
RS	343
FS	227
RS	410
RS	171
RS	127
RS	127
RS	175
RS	235
RS	235
RS	481
RS	250
RS	235
RS	257
RS	604
RS	0
RS	216
FS	131
Bu1	179
FS	179
RS	131
RS	131
FS	255
RS	255
RS	255
RS	109
RS	102
RS	73
RS	73
RS	170
RS	135
RS	69
FS	0
RS	0
Bu2	0
RS	107
FS	158
RS	299
RS	299
RS	0
RS	0
RS	0
FS	118
RS	30
FS	30
RS	30
Bu2	0
RS	282
RS	0
RS	667
Bu2	178
Bu2	233
RS	356
FS	406
RS	467
RS	0
RS	0
RS	235
RS	354
RS	434
RS	510
RS	769
RS	433
FS	139
FS	0
Bu2	287
RS	457
RS	457
RS	0
RS	179
RS	234
RS	178
RS	190
RS	0
RS	170
RS	422
FS	422
RS	0
RS	248
RS	121
Bu2	0
Bu1	0
RS	149
RS	149
RS	40
RS	50
RS	250
RS	90
RS	160
RS	530
RS	920
FS	920
RS	0
RS	250
RS	135
RS	0
RS	80
RS	860
RS	860
RS	1060
Bu1	1060
Bu2	110
RS	150
FS	80
Bu2	80
RS	80
Bu2	80
RS	180
RS	180
RS	180
Bu2	0
FS	75
Bu1	305
FS	305
Bu1	400
RS	0
RS	155
Bu2	330
FS	460
RS	530
Bu2	530
Bu1	90
Bu2	350
RS	250
Bu2	250
Bu2	240
RS	350
Bu2	350
FS	5
Bu2	5
FS	110
FS	110
Bu2	235
FS	235
Bu2	0
RS	0
FS	205
RS	810
RS	185
Bu2	230
Bu2	450
Bu2	450
Bu1	10
RS	10
Bu1	180

## Sheet: S2D-I
M7E	x position(mm)	y_position(mm)	Unit type	Best Freq(kHz)	CImax
	3.93604	4.27429	FS	NaN
	4.2212	3.90519	RS	3.03
	4.04175	3.84599	RS	32
	4.20555	3.68345	RS	NaN
	4.2359	3.90405	RS	NaN
	4.29673	3.90677	RS	NaN
	4.26277	3.70211	Bu2	2
	4.18494	3.94074	RS	0.87
	4.05831	3.91971	RS	2.3
	4.01557	3.5846	RS	0.76
	4.08246	3.59129	FS	4.59
	2.24762	3.71574	RS	NaN
	2.40544	3.7667	RS	2.8
	1.9193	3.57296	RS	3.6	3.03679
	2.49785	3.30265	RS	6.96
	2.57433	3.27743	RS	5.28
	2.2456	3.1886	Bu2	NaN
	2.52965	3.22834	Bu1	3.86	48.8866
	2.23124	3.2169	Bu1	13.9	29.5889
	2.29199	3.27574	FS	5.28	4.26627
	2.59836	3.42163	RS	6.06
	3.25992	3.57593	FS	6.28
	3.14863	3.49379	RS	0.66
	3.13392	3.78399	RS	0.66
	3.75957	3.65715	Bu2	6.96
	3.79047	3.31662	Bu1	NaN
	3.6822	3.44123	Bu1	NaN	17.5808
	3.80156	3.6162	RS	7.21
	3.54839	3.43103	FS	7.21	2.46526
	3.76313	3.36775	RS	NaN	48.8181
	3.77481	3.66933	RS	8.2	1.04866
	3.23542	3.45442	RS	NaN
	3.40735	3.24788	FS	6.06
	3.14835	3.42889	RS	9.19	6.36268
	3.25717	3.42999	RS	NaN
	3.04785	3.76022	RS	5.46
	2.97608	3.78384	RS	2.3
	3.30828	3.79663	RS	4
	3.20984	3.78587	RS	4.76	2.70132
	3.29001	3.90505	RS	1
	3.00599	4.02301	FS	4
	3.00592	3.99165	RS	6.06	6.86368
	3.06749	3.51421	RS	3.86
	2.88525	3.6136	RS	NaN	3.42047
	2.91776	3.57283	RS	5.28
	3.09208	3.2454	RS	5.28
	2.85257	3.31404	RS	4.59
	3.12323	3.25654	Bu2	8	5.55778
	3.62393	2.54239	RS	NaN
	3.8458	2.86142	RS	8.28	3.53789
	3.59213	2.84732	RS	8.14	5.34481
	3.94068	3.1408	Bu1	8.57	31.3486
	3.94643	3.42957	RS	NaN
	4.148	3.01131	FS	7.73	1.65355
	4.09027	3.00721	FS	10.2
	3.83213	2.84615	RS	NaN	13.3878
	3.88226	2.94955	RS	NaN	2.83023
	4.2235	2.992	RS	NaN
	3.98398	3.01818	RS	NaN
	4.20426	2.63456	RS	9.85	8.43808
	3.87327	2.96965	FS	9.85	4.06636
	3.88492	2.62235	RS	NaN
	4.21381	2.80617	RS	8.86	8.5213
	3.93272	2.87177	FS	9.51	1.81283
	3.9651	3.09593	RS	10.27
	4.63025	3.06406	FS	5.66	1.84589
	4.67197	3.11853	Bu2	6.06
	4.70955	3.23865	Bu2	5.66	14.1486
	5.34728	3.12221	FS	5.66
	5.37032	3.11236	RS	4.76
	5.27723	3.05542	RS	4.29	4.53632
	5.21324	3.16035	FS	5.66	2.07321
	5.09107	3.48041	Bu1	6.96	28.5188
	5.1058	3.44361	FS	5.86
	5.03231	3.44779	RS	16
	4.72072	3.55817	FS	13.9
	5.90997	2.95283	RS	6.17	13.7935
	5.73477	2.93068	RS	NaN	8.77097
	5.96065	2.99018	RS	4.92	29.3621
	5.97565	3.55679	FS	6.5
	6.02888	3.48586	RS	NaN	4.19801
	6.294	3.49057	FS	8	5.00701
	6.25784	3.55761	Bu2	8.3
	6.03447	3.50847	Bu1	NaN
	6.20039	3.1028	RS	9.51	2.60332
	6.52105	3.07073	RS	NaN
	6.20415	3.28173	FS	9.19	2.46415
	6.48353	3.08252	Bu2	NaN
	5.77966	3.29558	FS	10.56
	5.82071	3.50759	RS	5.1
	6.51368	4.56555	FS	9.19	3.17851
	6.57984	4.46923	RS	6.5	18.6077
	6.85246	4.61013	RS	13.45	16.9705
	6.72747	4.79758	RS	NaN
	6.58233	4.85417	RS	6.96
	6.58492	4.80222	FS	NaN
	6.51314	4.83804	Bu1	8	43.3606
	6.88709	4.26702	RS	10.2
	6.97596	4.23509	Bu2	NaN
	6.74903	4.21941	Bu2	NaN
	6.67841	3.99266	RS	7.21
	6.6532	3.97365	FS	8	1.69969
	6.32237	4.71341	RS	6.06
	6.36675	4.64472	RS	3.48
	6.334	4.49041	RS	4.59
	6.70878	4.45	RS	8
	6.67783	4.31132	RS	8	3.38367
	6.50126	4.21108	RS	10.93	12.3803
	6.83576	4.47426	FS	5.28	1.8088
	6.77116	4.55624	Bu2	NaN	12.8126
	6.67787	4.20876	RS	10.02	6.40847
	7.35199	3.4735	FS	13.9
	7.29858	3.39297	RS	5.8
	7.05742	3.50525	RS	12.13	5.6466
	7.33436	3.40482	RS	4.92
	7.36206	3.72453	RS	6.96
	7.1453	3.45781	Bu1	8
	7.19125	2.86325	RS	7.73
	7.49114	3.16743	FS	16
	6.80922	3.42426	FS	10
	7.01139	3.3968	RS	18.38	10.8131
	6.76898	3.08508	FS	NaN	1.32408
	6.84424	3.13295	RS	8.57	14.5183
	6.84433	3.37029	RS	11.31	3.40076
	7.06117	2.80473	FS	NaN
	7.0229	3.02914	RS	NaN
	7.33339	3.07467	RS	NaN
	7.0457	2.74857	Bu2	13	2.06939
	7.47892	3.08399	Bu2	17.75	20.1962
	7.49522	3.35357	RS	13.07
	7.28263	3.09781	RS	NaN
	6.99568	3.308	RS	18
	7.29811	3.1017	RS	13.9	6.69803
	2.8967	2.63951	RS	8	6.12237
	2.9433	2.59992	Bu2	8.57
	3.02356	2.7313	Bu1	9.85	18.2015
	2.41488	2.60898	Bu2	8.14
	2.78964	2.55198	RS	NaN
	2.76892	2.85864	RS	NaN
	2.29933	2.68014	RS	NaN
	2.24238	2.7264	RS	NaN
	1.88514	3.32044	RS	7.09
	1.67014	3.3419	FS	4.44	3.071
	1.99773	3.11582	RS	5.7
	2.27026	2.85209	RS	3.86	1.46616
	2.35228	2.93883	FS	6.96
	2.35071	2.88897	RS	9.19	4.91039
	2.24869	2.86516	Bu2	6.28	10.7139
	1.9374	3.36085	RS	6.06	7.5195
	1.95141	3.33993	Bu2	NaN
	2.24622	3.28198	FS	6.06	6.71621
	2.03018	3.39126	RS	6.06	2.10649
	1.80759	2.98657	RS	6.06	6.9976
	1.84879	2.74496	Bu2	NaN	16.3822
	1.82895	2.80466	Bu1	6.96	52.4618
	1.8747	2.98253	Bu1	6.96	39.5074
	2.10556	2.76166	Bu2	NaN	28.7942
	1.83312	3.52715	Bu2	5.46	40.5902
	2.14944	3.4442	Bu2	6.96	9.42702
	1.96702	3.41712	Bu2	NaN
	1.90018	3.52596	Bu2	4
	1.90292	3.42435	RS	NaN
	1.40124	3.06716	RS	5.1
	1.47989	3.06022	RS	5.28	13.9417
	1.38892	3.28866	FS	4.92	1.84022
	1.70498	3.32444	RS	5.28	6.46006
	1.74259	3.27389	Bu2	6.73	26.3201
	1.93215	2.76454	Bu1	NaN
	1.85812	2.75063	RS	6.5	8.51395
	1.87694	3.10871	RS	6.1	4.66146
	1.90145	3.06679	Bu2	5.86	6.02958
	1.78151	3.25718	Bu2	5.01	35.1505
	1.82758	3.03059	RS	6.96
	2.06539	3.21212	RS	NaN
	2.01024	2.91696	FS	5.46	5.77653
	1.80656	3.27924	RS	NaN
	1.69509	3.21039	Bu2	4.48	2.55791
	1.71291	3.24189	Bu2	NaN
	1.74415	2.87876	Bu2	NaN
	1.78555	2.88855	RS	4.44	49.1709
	1.77392	3.1177	Bu1	5.28	235.563
	1.51913	3.18716	Bu2	4
	0.0516946	3.8175	RS	2.1	2.55172
	0.0456745	3.76863	FS	NaN
	0.24489	3.4526	RS	2.07	0.809654
	0.248713	3.767	RS	2
	0.334587	3.7416	RS	1.93
	3.33067e-16	3.74148	FS	2.64	1.35498
	0.639042	3.23745	RS	NaN
	0.644615	3.2318	RS	3.7
	0.865027	3.48291	Bu2	2.73	1.77435
	0.908511	3.48398	Bu2	NaN	4.23998
	0.292632	3.79767	RS	3.48
	0.509089	3.76754	RS	3.48
	0.539003	3.62442	RS	NaN
	0.622038	3.5314	RS	2.26
	0.3557	3.84567	Bu2	2.38	8.10298
	0.243797	3.10826	Bu2	2.3
	0.472754	3.34747	Bu2	2.35	13.5099
	0.436087	3.35141	RS	2.8
	0.502615	3.76959	RS	2.64
	0.568444	3.4036	RS	2.5
	0.708906	3.44339	FS	1.52	1.20893
	0.482923	3.77425	RS	1.74	1.28358
	3.26521	2.6396	FS	8	2.98539
	3.08814	2.69669	FS	8	1.70034
	3.08919	2.62665	Bu1	6.96	180.185
	3.4739	3.03561	Bu2	NaN
	3.13693	3.15337	FS	9.85	3.33276
	3.1245	3.02511	Bu2	10.56	8.18828
	3.34987	2.75456	Bu2	9.85	12.0729
	3.49928	2.9079	RS	10.56
	3.70591	2.90327	Bu2	10.37	31.2981
	3.61408	2.66997	Bu2	10.74
	3.48796	2.89389	Bu2	NaN
	3.50993	2.70239	RS	9.19	3.84267
	3.21542	2.48172	FS	9.3
	3.27725	2.79328	RS	NaN
	3.49848	2.72513	RS	9.5	1.89437
	1.05716	3.20023	RS	3.93	1.64287
	1.05191	2.87694	RS	3.48
	1.00342	2.92614	RS	NaN
	0.978457	2.9395	RS	3.08
	0.847999	3.14859	RS	2.64	16.9507
	0.855441	3.22767	RS	NaN
	1.0768	3.14809	RS	5.56	3.72275
	1.21418	3.1696	RS	3.48
	1.22752	3.32399	RS	2.64
	1.29064	3.09327	RS	NaN
	0.937628	3.3215	RS	NaN
	0.706001	3.54652	RS	3.03
	1.47155	3.26718	FS	2.07	6.13072
	1.46472	3.22709	Bu1	2.93	17.219
	1.17127	3.32094	FS	2.78	1.57778
	1.46504	3.01238	RS	3.03
	1.452	3.20236	RS	NaN
	1.22596	2.98933	FS	NaN
	1.4001	2.99322	RS	3.36	0.888935
	1.44188	2.96066	RS	3.25	5.86665
	1.01545	3.08086	RS	NaN
	1.06057	2.82517	RS	3.03
	1.23871	3.14243	RS	NaN
	0.99998	3.02341	RS	4.3
	1.30233	2.7726	RS	3.03
	1.03843	2.82219	RS	NaN
	1.20972	3.10463	RS	3.03	0.91238
	6.89048	4.46115	FS	12	6.59701
	6.22952	4.48961	RS	18.38
	6.35928	4.31151	Bu2	NaN
	6.47832	4.3212	RS	NaN
	6.5295	4.27048	FS	8	4.96817
	6.22279	4.60685	RS	NaN	6.36467
	6.60671	4.21494	RS	11.12
	8.04152	4.35228	RS	28	4.78558
	8.01023	4.13698	RS	NaN
	8.00868	4.1417	RS	25.11	0.218983
	8.02449	4.46423	FS	13.93	1.17028
	7.8379	3.93878	RS	NaN
	7.65746	3.79883	FS	26.91
	7.54086	3.99694	RS	NaN
	7.43447	4.19456	Bu2	32	9.58646
	7.66673	4.14028	RS	NaN
	7.453	4.0806	RS	27.86
	7.67984	4.15986	RS	13.93	1.43244
	8.16776	3.29959	Bu2	18.38
	8.03824	3.55211	Bu2	17	6.40847
	8.24403	3.58319	RS	NaN
	8.257	3.52655	FS	2.3
	8.1673	3.22599	RS	10.93	3.85893
	8.17959	3.35604	RS	5.28
	8.26424	3.00069	RS	NaN
	8.39668	3.05549	RS	NaN
	8.53928	3.29686	RS	2
	8.2891	3.05017	RS	2
	8.2448	3.05511	RS	NaN
	8.51551	3.10015	RS	NaN
	8.20785	3.13199	RS	2.3	2.43655
	8.48549	2.99648	FS	2.64
	7.81909	3.30488	FS	18.7
	7.9184	3.13915	Bu2	21.11	3.02342
	7.56496	3.06394	RS	22	3.45769
	7.62246	3.03607	RS	NaN	39.3999
	7.75553	3.67008	RS	NaN
	7.8099	3.41213	RS	NaN
	7.70768	3.39983	RS	NaN	0.578154
	7.84762	3.65551	RS	NaN
	8.10522	3.54861	RS	NaN
M117B	x position(mm)	y_position(mm)	Unit type	Best Freq(kHz)	CImax
	4.71207	3.32166	RS	NaN
	5.05711	3.39586	RS	NaN
	5.14054	3.61849	RS	NaN
	5.32007	4.14604	RS	2.64	7.87421
	5.29432	4.93976	RS	NaN
	5.16769	4.91873	RS	7
	5.11179	4.88702	RS	9
	5.19184	4.59031	FS	NaN
	5.00811	4.30991	RS	3.03
	5.26535	4.57026	RS	3.25
	4.8068	4.71176	RS	NaN
	5.3112	4.10725	RS	1.62	0.348731
	5.59525	4.14699	RS	2.9	11.1349
	5.1626	4.37097	RS	NaN
	5.22336	4.42982	RS	10.4
	5.42814	4.69754	RS	NaN
	5.20476	4.35235	Bu1	11.3	48.1368
	4.92009	4.05204	Bu2	2.6
	5.27888	4.43936	RS	6.96	1.61662
	5.96914	3.73536	FS	5	2.90745
	5.93422	3.6751	Bu2	NaN
	5.7204	3.67174	RS	5.28
	5.71555	3.99402	Bu2	NaN
	5.90339	4.03129	RS	5.28
	5.64439	4.2123	RS	5.28
	5.75321	4.2134	RS	6.1	1.73355
	5.91589	3.96485	Bu2	4.6
	5.87866	3.98261	FS	3.5
	6.21086	3.9954	Bu1	6.06
	6.11242	3.98464	FS	4
	6.19259	4.10382	Bu1	6.06	60.9822
	5.54385	3.84575	RS	9.2
	5.73718	3.79626	RS	NaN
	5.55494	3.89565	Bu2	12.1
	5.58745	3.85488	FS	6.96
	5.87992	3.77961	RS	NaN
	5.68839	3.71197	RS	NaN
	6.78905	4.17025	RS	6.06
	6.50241	4.25547	RS	4
	6.50817	4.54424	RS	3.48	8.40468
	6.70621	4.22793	RS	4.29
	6.79419	4.21563	RS	4.59
	7.1016	4.08184	FS	5.28	3.16176
	6.84734	3.80495	RS	15	7.85436
	6.69737	4.00389	RS	5.66
	6.69539	4.19497	RS	5.66
	6.65422	4.04213	RS	6.06
	6.60257	4.17082	Bu2	5.75
	6.71355	4.28488	Bu1	5.86	81.3123
	6.45912	4.05566	Bu2	NaN
	6.34841	4.00713	Bu2	6.06	74.0538
	6.36006	3.65982	RS	6.06
	6.69845	3.9253	Bu2	5.28
	6.68427	3.62766	Bu1	3.5
	7.00638	3.85423	Bu2	2.6
	7.02942	3.84438	FS	2
	7.07407	3.95808	Bu2	6.06
	6.77709	3.84817	RS	NaN	3.6565
	6.82739	4.03926	RS	NaN
	6.84212	4.00246	RS	6.96
	6.60157	3.65006	RS	NaN
	6.82744	3.70957	Bu2	1.2
	6.51474	3.7063	RS	NaN
	6.82754	3.83578	FS	NaN
	7.38281	3.55168	FS	4	1.80675
	7.09434	3.61936	RS	NaN
	7.53889	3.8599	Bu2	32
	7.54146	3.32136	RS	NaN
	7.76503	4.0223	FS	NaN
	7.682	4.34356	RS	12	20.8563
	8.1419	4.48305	RS	NaN	16.0144
	8.0642	4.29079	RS	9.2	58.836
	8.18268	4.36279	RS	16	10.0981
	7.24761	4.66707	FS	4.29	0.2988
	7.47498	4.62498	RS	NaN
	7.56384	4.59305	RS	NaN
	7.33836	4.69795	Bu2	NaN	55.2586
	7.56507	4.46847	RS	NaN
	7.48832	4.83029	Bu2	7	14.113
	2.82382	3.95329	FS	4	4.13317
	2.41714	4.32079	RS	12.1
	2.64097	3.98488	FS	3.03	1.98194
	2.43362	4.05884	RS	3.03	5.94582
	2.55375	4.56552	RS	2.3
	2.2854	4.55633	RS	NaN
	2.17883	4.18449	RS	3.03	0.782824
	2.49704	4.26927	RS	NaN
	2.93412	4.37568	RS	NaN
	2.75221	4.44239	FS	3.48	12.2187
	2.50692	3.83116	RS	4	11.4777
	2.4986	3.8557	Bu2	4	1.66681
	2.45351	3.75064	FS	4.59
	2.58875	3.92393	FS	4.59	1.46338
	2.86569	3.82351	RS	5.3
	2.67663	3.87649	RS	NaN
	1.5882	4.55676	RS	NaN
	1.24079	4.23837	RS	NaN
	1.24636	4.28627	RS	2.83
	1.29098	4.61335	RS	NaN
	1.66744	4.20428	RS	NaN
	1.86961	4.17683	RS	NaN
	1.6272	3.86511	RS	NaN
	1.30911	4.33161	RS	6.06
	1.16159	4.13668	RS	1
	1.24656	4.16312	RS	NaN
	1.26711	4.10853	RS	NaN	5.05238
	1.57562	3.88996	RS	6.96
	1.56578	4.34104	Bu1	6.06	18.2522
	1.80752	4.32104	RS	NaN
	1.87725	4.45849	RS	NaN
	1.54167	4.14857	RS	NaN
	1.76821	4.22145	FS	3.73
	1.76026	4.45563	RS	NaN	6.67888
	1.38585	3.94817	RS	6.28
	0.365641	4.27171	RS	NaN
	0.37432	4.31502	RS	NaN
	0.32418	4.53667	RS	NaN
	0.329209	4.52416	RS	NaN
	0.441191	4.51473	RS	NaN	0.119372
	0.374624	4.08042	FS	10.56
	0.3489	3.81689	RS	NaN	5.81705
	0	4.37654	RS	1.5
	0.12718	4.34436	RS	1.74
	0.241933	4.30749	RS	1
	0.0500926	4.08223	RS	1.27
	0.0913883	3.84136	RS	1.87
	0.285562	3.83207	FS	2.64
	0.331856	4.12196	FS	NaN	1.36856
	0.241884	3.88157	RS	NaN
	0.617144	4.01573	FS	1.87	0.901643
	0.426046	4.06395	RS	NaN
	1.11414	3.33582	FS	1.5
	1.48873	3.09964	RS	6.5	1.7357
	1.53685	3.45285	RS	NaN
	0.911122	3.2238	FS	4.6	1.95245
	1.35942	4.58772	RS	1.1
	1.38668	4.63773	FS	1
	1.4687	4.72447	RS	NaN
	1.3741	4.93434	RS	1.15	0.572947
	1.35708	5.11076	FS	0.41
	1.11418	5.41203	FS	0.31
	1.42299	5.33316	FS	0.29
	1.65179	5.00917	RS	1.4
	1.88911	4.70684	RS	1.41
	1.54325	4.64794	RS	6.06
	1.56522	4.93501	Bu2	NaN
	1.55155	4.92084	RS	NaN
	1.81454	4.67653	RS	2.2
	2.92097	5.02114	RS	NaN
	2.86371	4.80219	RS	1.62
	2.57662	5.45368	FS	1.87
	2.64642	5.35088	FS	1.87
	2.5968	4.78412	RS	2
	2.49536	4.842	FS	2.6
	2.574	4.83506	RS	2.2
	3.76271	3.78715	FS	6.06	1.27886
	3.98308	3.98944	RS	5.86	2.91975
	3.93179	4.07189	RS	5
	4.19776	3.74974	RS	3.25	17.5653
	4.14256	4.09392	FS	6.06
	4.16707	4.052	RS	NaN
	3.89488	4.05257	FS	6.96
	3.5317	4.37213	RS	6.06
	3.67069	3.81924	RS	5.76
	3.44567	4.12763	RS	5.76
	4.1242	3.96207	RS	NaN
	3.75502	4.01754	FS	NaN	1.25063
	4.02167	4.23801	FS	6.06	1.95581
	4.64284	3.92871	Bu2	NaN
	4.30825	3.9286	RS	NaN
	4.59469	3.9999	Bu2	7.46	26.8118
	5.08745	3.59494	FS	8.5
	4.84076	3.58336	Bu2	NaN
	4.84633	3.57771	FS	NaN
	5.06674	3.82882	FS	7.5	4.90205
	4.77221	3.82675	Bu2	8
	4.75827	3.77302	FS	7.46
	4.76492	3.95875	Bu2	2.8
	4.77178	3.92636	RS	5.66
	4.58162	4.17999	FS	3.2
	4.77508	3.32222	RS	NaN
	4.78033	3.91278	RS	NaN
	4.78138	3.84274	Bu2	NaN
	5.02668	4.10765	Bu2	6.84	7.5514
	4.81223	4.21789	Bu2	6.96
	4.50562	4.22604	Bu1	6.5	72.806
	4.6703	4.13815	RS	NaN
	4.37579	3.91747	Bu1	NaN	37.4587

## Sheet: S3
Unit type	Peak ISI(ms)	Autocorrelation metric	log(ISI)drop	Trough-to-peak time(ms)	Spike spectrum f50(kHz)	Spontaneous rate(spk/s)	Max driven rate(spk/s)	Max burst length	Mean burst length	Refractory period(ms)	Latency(ms)	Hartigans' dip p-value	Percent ISI < 5 ms	Percent ISI < 5 ms re: Poisson	Parikh Burstiness	Parikh Regularity
FS	21.1153	-0.0886396	-0.231192	0.286721	3568.2	10.5645	9.0001	10	2.73589	1.5		0.0723	0.0640279	1.39056	0.0659682	0.0693558
RS	31.5004	-0.453754	-1		907.7	0.306452	16.7647	6	2.65385	5.9	30	0.0286	0	0	0.447619	0.108885
RS	15.6426	-0.045067	-0.73822	0.532481	2566.6	2.25806	18.3824	7	2.7619	2.3	19	0	0.0236686	1.30051	0.224852	0.100455
RS	63.434	-0.0162495	-0.15942	0.983043	1220.7	2.27419	4.1176	6	2.29851	2.5		1	0.0163934	1.46359	0.0837887	0.0818153
RS	21.1153	0.257292	0.120918	1.92512	1001.6	0.774194		3	2.23333	0.9		0.9698	0.22695	2.80694	0.134752	0.0909396
RS	42.5211	-0.380849	-0.375	1.31072	1158.1	2.37097	6.4706	4	2.29609	1.9		0.9972	0.00812274	0.616618	0.0658845	0.0902765
Bu2	3.15819	0.724735	0.532783		1314.6	0.564516	6.1765	3	2.08824	2.5	65	0	0.159836	32.0147	0.47541	0.161754
RS	11.5883	-0.134303	-0.534675	0.737282	1752.8	5.80645	24.1176	8	2.52151	0.9	23	0.7791	0.0421995	1.13977	0.0737425	0.0868538
RS	42.5211	-0.671265	-1		1126.8	1.82258	7.3529	5	2.18519	6.7	69	0	0	0	0.201987	0.130714
RS	70.1054	-0.158857	-0.580671	0.983043	1032.9	4.41935	11.4706	8	2.38148	0.7	23	0.9543	0.0157319	0.67549	0.0424077	0.0801806
FS	25.7903	-0.596122	-0.916165	0.450561	2848.3	9.62366	20.8824	10	2.58824	0.5		0.9997	0.0109705	0.206952	0.0105485	0.0661816
RS	57.9766	-0.473193	-0.481707		1158.1	0.698925	2.5247	3.5	2.10714	5	172	0.4578	0.00537634	1.68687	0.153679	0.108519
RS	70.1054	-0.313936	-0.0340909		1283.3	0.483871	5.9804	3	2.14286	4.5	21	0.4841	0.00389105	1.36687	0.14786	0.10494
RS	17.2878	0.313783	-0.0957447		1721.5	0.129032	7.2129	2	2	4.9	47	0.2438	0.00719424	2.4748	0.194245	0.120397
RS	28.5027	0.0692124	-1		1095.5	0.16129	1.7647	2	2	7.5	29	0.9996	0	0	0.179104	0.104796
RS	10.4856	0.877423	-0.211886	0.737282	1658.9	0.806452	3.7745	3	2.26316	2.5	32	0.0779	0.0292683	6.8321	0.190244	0.100657
Bu2	4.71147	1	0.740139		1064.2	0.403226	1.5686	3	2.2	2.3		0.1192	0.0882353	37.0419	0.176471	0.138116
Bu1	1.91554	0.908872	0.83313	0.450561	2597.9	0.806452	4.2701	3	2.03226	1.3	24	0	0.176923	33.142	0.246154	0.145898
Bu1	1.28403	0.827377	0.966164		1658.9	6.67742	16.0067	6	2.17098	1.1	18	0	0.359193	10.2843	0.369446	0.159782
FS	34.8133	0.219342	-0.362729		2378.8	8.69176	34.1785	7	2.34367	0.7	21	0.4915	0.0571429	1.30803	0.075737	0.0965982
RS	77.4785	-0.684919	-0.741089	0.696322	1627.6	7.75806	25.6033	12	2.83984	3.3	33	0.8563	0.00355398	0.0803855	0.00666371	0.0509475
FS	28.5027	-0.897506	-0.910269	0.245761	2910.9	3.09677	22.916	7	2.48333	5.5	30	0.9935	0	0	0.0487145	0.0834087
RS	26.0505	-0.109166	-0.485833		1095.5	1.52419	9.2997	3.5	2.15839	1.3	59	0.93145	0.00855636	0.811016	0.123025	0.107754
RS	34.8133	-0.230361	-0.5734		1095.5	0.927419	15.0898	4	2.20833	1.3	45	0.4742	0.00579151	0.786306	0.175676	0.110783
Bu2	3.49034	0.589269	0.366385		1658.9	2.12903	13.3818	3	2.23529	1.7	50	0.9436	0.0915033	9.79453	0.237473	0.125035
Bu1	3.31351	0.547708	0.438355		1408.5	1.97581	4.5588	2.5	2.02778	1.6		0.79715	0.0912836	10.239	0.190447	0.115296
Bu1	1.73325	0.967421	0.964926		2316.2	3.87097	6.2225	11	2.52542	1.3		0	0.493429	29.1789	0.523297	0.154774
RS	57.3975	0.292663	-0.231672		1189.4	1.56452	4.7794	4	2.18182	3.1	45	0.6278	0.0230496	3.30359	0.198582	0.115783
FS	17.2878	-0.360763	-0.671922		2097.1	17.8548	62.4409	10	2.57416	0.7	18	0.3405	0.0289449	0.347736	0.00676937	0.0617872
RS	51.9354	-0.769072	-1		1220.7	0.693548	22.1458	8	2.52273	6.7		0.8612	0	0	0.156566	0.0984555
RS	70.1054	-0.535751	0.394231	0.655362	1283.3	3.67742	10.5264	4	2.256	3.3	76	0.9785	0.00606061	0.331223	0.0136364	0.0672819
RS	31.5004	-0.104448	-0.455727	0.696322	1345.9	2.25806	5.2941	5	2.38272	1.9		0.9549	0.0164948	1.67674	0.212371	0.110821
FS	14.154	-0.33304	-0.706518	0.286721	2378.8	7.4424	29.0441	8	2.4981	0.7	27	0.937	0.0220994	0.536398	0.0331492	0.0780415
RS	15.6426	-0.162729	-0.664414	0.573441	1502.4	3.40323	11.3207	5	2.34932	3.5	67	0.3745	0.00926999	0.532544	0.162225	0.104509
RS	31.5004	-0.684507	-1	0.450561	1596.3	0.887097	4.4204	5	2.60606	5.9		0.1874	0	0	0.319149	0.107742
RS	57.3975	0.623188	0.154446		1846.7	0.774194	8.3147	3	2.11111	1.1	58	0.9996	0.0503356	8.24296	0.167785	0.11487
RS	42.5211	-0.515124	-0.592845	0.778242	1408.5	7.11828	26.7527	9	2.66173	1.3	89	0.9774	0.0133916	0.327051	0.0197962	0.0654752
RS	52.1953	0.163397	0.304461	0.696322	1283.3	1.05645	4.2181	4	2.2963	2.6	33	0.6353	0.0301483	4.88045	0.149702	0.105092
RS	57.3975	-1			1126.8	0.290323	8.4996	2	2	55.7	42	0.975	0	0	0.0392157	0.0851942
RS	61.0204	-0.520151	-0.441505	0.778242	1126.8	3.70161	5.8752	6.5	2.48566	1.5	30	0.9838	0.00933523	0.407597	0.0296219	0.0755637
FS	23.3361	-0.414889	-0.647175	0.204801	3662.1	1.43548	29.1176	7	2.64671	2.9	21	0.3273	0.0103842	0.530181	0.123572	0.079892
RS	77.4785	-1	-1		845.1	0.33871	5.8869	5	2.46154	9.3	48	0.1047	0	0	0.241546	0.0920512
RS	28.5027	0.220708	-1	0.573441	1377.2	0.241935	3.3499	3	2.11111	5.7	55	0.9466	0	0	0.302326	0.130428
RS	10.696	-0.00387218	-0.764151	0.573441	1627.6	0.83871	3.4896	5	2.45209	4.7		0.0017	0.0111111	1.82232	0.449676	0.135546
RS	70.1054	-0.045067	-0.364055	0.696322	1502.4	0.580645	1.3236	4	2.22857	1.1		0.6328	0.0132743	4.14573	0.283186	0.118788
RS	17.2878	-0.0985915	-1		1471.1	0.419355	11.2745	5	2.64286	6.9	65	0.0015	0	0	0.482456	0.141146
RS	42.5211	-0.600357	-1	0.860162	1471.1	0.903226	6.0319	5	2.41379	5.7	80	0	0	0	0.397727	0.125925
Bu2	2.33965	0.810219	0.91698	0.573441	1314.6	1.67742	6.464	5	2.25854	1.1		0	0.33452	30.8221	0.428233	0.16752
RS	46.9931	-0.0709382	-0.480458	0.532481	1596.3	7.45161	13.5294	6	2.29293	0.7		0.8993	0.0286645	0.934827	0.0553746	0.0930362
RS	23.3361	-0.202847	-0.300412	0.573441	1345.9	0.806452	12.7222	3	2.25	3.3	30	0.0678	0.0162602	6.27603	0.357724	0.123239
RS	46.9931	-0.277419	-0.334698	0.655362	1314.6	1.30645	8.443	6	2.40816	3.5	30	0.1356	0.0224215	4.72897	0.484305	0.117411
Bu1	1.56831	0.972551	0.937515	0.409601	2660.5	2.58065	12.8778	5	2.18182	1.3	17	0	0.406674	34.9003	0.45464	0.175548
RS	11.5883	0.313783	-0.0724382	0.450561	1846.7	0.677419	2.3529	4	2.26923	2.7		0	0.0724638	23.913	0.492754	0.142815
FS	12.8071	0.0454807	-0.286379		2222.3	14.7903	49.1627	12	2.70433	1.7	60	1	0.104637	1.63016	0.0616229	0.075171
FS	7.02869	0.0837029	0.0920097	0.245761	4037.7	48.5968	107.808	13	2.83202	1.3	17	0.96	0.270744	1.29574	0	0.0615129
RS	31.5004	-0.179111	-0.203297	0.573441	1815.4	0.564516	1.882	5	2.6	2.9		0.012	0.025641	10.5235	0.350427	0.120328
RS	70.1054	-0.116829	-0.487402	0.655362	1533.7	1.75806	5.7932	4	2.26562	3.3		0.4378	0.0127877	1.57535	0.258312	0.111221
RS	20.7165	0.326524	-0.0689826		1439.8	1.14516	2.8008	4	2.25397	2.5		0.27455	0.0370766	6.987	0.296613	0.127534
RS	51.9354	0.0894942	-0.247159		1439.8	1	2.0594	4	2.27586	4.3		0.4211	0.00900901	1.94761	0.328829	0.13417
RS	46.9931	0.399126	0.428571		1220.7	0.225806	19.2767	5	2.35	3.3	39	0.0187	0.0469799	24.0939	0.402685	0.132473
FS	31.5004	-0.945319	-0.922126	0.450561	2817	2	39.2617	8	3.22481	1.9	42	0.9775	0.00134771	0.089528	0.102426	0.0659411
RS	15.6426	0.390912	-0.0378007		1283.3	1.65899	4.0441	3	2.16216	2.5		0.0654	0.0382166	4.14425	0.254777	0.130001
RS	6.35982	-0.0883721	-0.124088	0.614402	1471.1	0.435484	7.2784	2	2	3.5	58	0.0048	0.0227273	11.7654	0.522727	0.128702
FS	9.48774	-0.229465	-0.295177		3161.3	37.7581	105.783	18	3.23681	1.7	39	1	0.0983275	0.598373	0	0.0456177
RS	31.5004	-0.313936	0.312217	0.409601	1502.4	0.451613	15.3846	4	2.38462	3.3	70	0.0665	0.0224719	10.0414	0.404494	0.140385
FS	11.8209	0.054667	-0.263642	0.16384	4319.4	1.45161	43.7731	9	2.68269	2.4	18	0.1035	0.0922912	6.39531	0.435862	0.0788815
Bu2	3.15819	0.696543	0.698275	0.368641	1971.9	3.19355	17.6471	6	2.25	1.9		0	0.245614	13.5876	0.336032	0.131881
Bu2	2.117	0.613364	0.335248	0.532481	2097.1	3.32258	13.5026	4	2.19737	1.7	52	0.6229	0.183432	10.6641	0.330178	0.12706
FS	9.48774	-0.396131	-0.728943		2128.4	37.3589	87.7633	23	3.75164	3.1	31	0.9997	0.0186635	0.106397	0	0.0376382
RS	15.6426	0.826538	0.00192678		1064.2	0.107527	5.1471	4	2.3	3.5	26	0	0.09375	68.9656	0.40625	0.145752
RS	9.48774	-0.207363	-0.307935	0.819202	1471.1	1.29032	31.8366	17	3.49405	3.3	84	0.1955	0.0311943	1.37052	0.305704	0.0726108
FS	8.17638	-0.0275612	-0.177174	0.204801	2504	20.9677	72.2022	12.5	2.79011	1.1	17	0.99995	0.126264	1.15084	0.0111267	0.0638998
Bu1	1.73325	0.944147	0.97276	0.368641	2159.7	3.46774	15.0065	10	2.61084	1.3	29	0	0.542818	36.2818	0.596685	0.152477
FS	14.154	-0.0522752	-0.268044		2441.4	9.72581	65.9668	13	2.75258	1.3	21	0.9998	0.0987189	1.88581	0.0836473	0.0699272
RS	57.3975	0.251549	0.0285714		1439.8	1.27419	6.4706	3	2.14894	1.9		0.8765	0.0306905	3.85975	0.171355	0.109101
FS	63.434	0.293787	-0.0948623	0.491521	1752.8	5.24194	14.924	6	2.3237	2.3	26	0.9437	0.0720887	3.28964	0.189464	0.11956
RS	14.154	0.116448	-0.552239	0.327681	1471.1	0.677419	10.8196	4	2.41176	3.3	29	0.2571	0.0125	3.56141	0.33125	0.116956
RS	12.8071	0.393468	-1	0.696322	1658.9	0.0806452	2.3074	3	2.2	5.9		0.2052	0	0	0.3	0.146131
RS	42.5211	-0.270358	-0.119171	0.409601	1627.6	0.0645161	7.5881	4	3	3.5	28	0.1817	0.0192308	12.4586	0.365385	0.138275
FS	46.9931	-1	-1	0.327681	2097.1	1.41935	3.8236	7	2.32432	8.3	27	0.7847	0	0	0.126685	0.0901215
RS	9.48774	0.437049	-0.502924	0.573441	1377.2	0.129032	3.2539	4	2.33333	2.7		0	0.0555556	47.0126	0.5	0.129461
FS	51.9354	0.168367	0.0565405	0.327681	2441.4	6.14516	21.3725	5	2.26852	0.7	32	0.6395	0.0580495	2.23638	0.0913313	0.0962696
Bu2	2.33965	0.686903	0.212783	1.6384	1565	2.04839	8.5049	2	2	1.7	54	0	0.180203	22.5146	0.461929	0.142208
Bu1	1.41907	0.944235	0.979735		1314.6	1.58602	3.745	7	2.84524	1.3		0	0.556634	87.7109	0.595469	0.138859
RS	12.8071	0.493595	0.116601	0.819202	1220.7	0.854839	15.658	6	2.2766	1.3	70	0	0.0735294	13.1688	0.4375	0.132592
RS	8.58486	0.425419	-0.263409		1252	2.46774	5	5	2.344	2.9		0.0019	0.0235294	2.06388	0.259893	0.124585
FS	77.4785	0.189705	-0.221124	0.286721	2629.2	6.22581	15.6013	6	2.31641	1.5	26	0.9241	0.0817403	2.70278	0.141068	0.101274
Bu2	3.49034	0.811509	0.950035		1158.1	3.6129	5	2	2	1.7		0	0.165814	8.24703	0.177073	0.113714
FS	25.7903	-0.228325	-0.482834		2253.6	16.754	20.2614	8	2.62586	0.7		1	0.0430547	0.574929	0.00389636	0.0677755
RS	77.4785	0.273017	0.20155	0.450561	1878	0.806452	5.1417	5	2.16667	2.5	55	0.6668	0.0403226	8.80488	0.244624	0.116227
FS	12.8071	-0.288383	-0.669309	0.327681	2347.5	11.1935	26.1414	12	2.82953	2.5	16	1	0.023315	0.439836	0.0148368	0.0714402
RS	11.5883	0.367547	0.196736		1690.2	0.806452	8.8408	4	2.25	3.9	27	0.1014	0.0630252	12.8766	0.495798	0.12301
RS	19.106	0.34679	0.149228	0.573441	1345.9	0.516129	4.3158	3	2.2	2.5	26	0.6105	0.0490798	14.3963	0.306748	0.126246
RS	46.9931	0.143732	0.239316		1909.3	0.564516	2.9412	4	2.28571	2.7		0.0132	0.0394737	15.1206	0.388158	0.13182
RS	28.5027	-0.124359	-0.221154	0.573441	1658.9	1.20968	4.7059	6	2.3913	2.5		0.9599	0.0212766	3.56174	0.242021	0.108892
FS	46.9931	-0.290048	-0.288373	0.368641	2034.5	6.56452	15.1752	12	2.94472	0.9		0.7273	0.03119	0.74875	0.0427063	0.0604991
Bu1	3.85743	0.921292	0.608643	0.409601	1596.3	0.645161	8.2211	3	2.0625	1.3		0.4982	0.0809061	21.374	0.148867	0.115626
RS	63.434	-1	-1	2.08897	1502.4	0.612903	2.6471	3	2.35	8.3		0.1058	0	0	0.197605	0.109557
Bu2	8.58486	0.522774	0.545455	0.450561	1596.3	0.33871	1.7579	2	2	4.1		0.5933	0.0222222	10.7983	0.3	0.124169
Bu2	3.85743	0.932701	0.37931		1158.1	0.370968	2.4121	3	2.18182	3.1		0.0228	0.131868	68.3895	0.384615	0.167399
RS	10.4856	0.422222	-0.345955		1095.5	1.1129	5.5882	4	2.17391	3.9		0.0018	0.0155642	2.95868	0.365759	0.141898
FS	12.8071	-0.209337	-0.288503		3756	32.0323	45.1377	13	2.8986	1.7		1	0.0983684	0.701078	0	0.0547211
RS	7.7679	-0.27641	-0.56443	0.942082	1314.6	4.75806	57.7806	17	3.52857	3.7		0.9869	0.0146128	0.360561	0.0535801	0.059526
RS	31.658	-0.230102	-0.113093	0.860162	1377.2	1.5	4.0572	4.5	2.53646	1.6		0.18795	0.0238921	4.64797	0.23784	0.102502
RS	38.4747	-1	-1	0.614402	2973.5	0.322581	4.4102	4	2.2	13.3		0.5015	0	0	0.286885	0.116826
RS	57.3975	0.144682	-0.533762	0.409601	1815.4	1.95853	4.0441	4	2.20339	3.7	34	0.0626	0.0115207	1.52475	0.262673	0.122337
RS	51.9354	-0.0422234	-0.356355	0.819202	1565	5.70968	17.5158	7	2.46084	0.5	17	0.9734	0.041954	1.20829	0.0689655	0.0839647
RS	19.106	0.459878	-0.163237	0.532481	1658.9	0.709677	4.1835	3	2.10345	2.9	25	0.0259	0.0316456	9.51111	0.436709	0.144146
FS	17.2878	-0.352036	-0.604475		3912.5	11.371	34.0403	9	2.6835	2.5	24	0.9995	0.0182524	0.359217	0.0159223	0.0723551
Bu2	6.35982	0.877423	0.244344	0.491521	1940.6	1.39785	2.166	6	2.41667	2.9		0.0107	0.0769231	17.7939	0.278846	0.134446
RS	21.1153	-0.0480595	-0.484536	0.614402	2410.1	0.693548	14.8535	6	2.40984	2.3	60	0.1806	0.0319489	8.19871	0.57508	0.126594
FS	57.3975	-0.834105	-0.698452		2910.9	6.1129	10	11	2.83766	4.7	31	0.9035	0.00183711	0.0561028	0.0061237	0.0358052
RS	31.5004	0.244538	-0.085	0.614402	1439.8	1.85484	8.8235	4	2.2	2.5	31	0.9996	0.0389171	3.24058	0.179357	0.109547
RS	38.4747	-0.0192242	-0.372527	0.655362	1721.5	2.1129	7.2025	5	2.35644	1.5	34	0.4845	0.0231608	1.56122	0.107629	0.0983236
RS	28.3376	0.338175	-0.2993	0.573441	2347.5	2.96774	15.7242	5.5	2.21321	0.7	35	0.4065	0.0447501	3.00411	0.187754	0.111381
RS	70.1054	-0.132623	-0.249292	0.573441	1721.5	1.29032	5.8824	5	2.26866	1.5		0.8661	0.0142857	1.43845	0.102041	0.0992867
Bu1	1.28403	0.94683	0.988985		3599.5	1.67742	5.0074	5	2.2234	1.1	15	0	0.304239	37.0266	0.316708	0.149951
RS	8.58486	0.0216648	-0.46027		1345.9	0.870968	7.0158	5	2.47368	0.9	26	0.2184	0.00967742	2.54157	0.293548	0.124359
FS	11.627	-0.170398	-0.485346	0.204801	3286.5	16.371	44.923	10.6667	2.96698	1.23333	21	0.995167	0.0572644	0.713332	0.0135026	0.0611117
FS	46.9931	0.174208	-0.221357	0.204801	3912.5	6.08065	12.7451	5	2.28625	0.5	24	0.9993	0.0643863	2.15592	0.114017	0.0959041
RS	28.5027	0.550173	0.14094	0.860162	1095.5	0.612903	1.9881	3	2.14286	2.1		0.921	0.016129	6.06034	0.241935	0.131489
FS	52.1953	0.0427271	-0.40202		2691.8	8.33871	13.2945	5.5	2.37601	0.7		0.9892	0.036217	0.957055	0.0559622	0.0886386
RS	10.4856	0.64253	-0.154589		1971.9	1.1129	13.5256	5	2.28169	2.5	35	0	0.0675105	11.575	0.379747	0.128633
RS	21.1153	0.397504	-0.280397	0.614402	2284.9	2.36559	7.9057	4	2.31818	2.5	37	0.971	0.032	3.14603	0.224	0.103563
FS	19.106	-0.0529399	-0.546835	0.450561	2316.2	3.09677	15.2941	6	2.57664	0.9		0.0142	0.0331288	1.94857	0.207362	0.0989901
RS	28.5027	-0.748879	-1		1064.2	0.698925	1.7846	4	2.64286	7.1		0.9098	0	0	0.642857	0.0897306
RS	8.58486	0.241375	-0.171259	0.409601	1596.3	2.04839	3.8242	8	2.22414	2.9		0.0001	0.0575916	6.16839	0.366492	0.129443
Bu2	2.33965	0.787992	0.661907	0.532481	1658.9	1.26344	6.1229	4	2.24	1.9	41	0.0003	0.241379	36.5899	0.470219	0.157363
Bu2	4.71147	0.6797	0.519886	0.737282	1815.4	0.225806	12.0888	3	2.2	2.7	24	0.0962	0.0983607	38.8876	0.418033	0.145675
RS	21.1153	0.00942237	-0.539394	0.655362	1658.9	0.0322581	18.1461	3	2.28571	3.7	36	0.0397	0.0205479	6.71055	0.582192	0.145594
RS	21.1153	0.214562	-0.388489	0.778242	1878	1.02151	3.0083	3	2.09091	2.1		0.916	0.0220588	3.88271	0.176471	0.107967
RS	46.9931	0.178947	0.0789474	0.778242	1408.5	0.159274	1.769	3	2.16667	4.9	37	0.9925	0.0196078	11.9612	0.27451	0.123892
RS	42.5211	0.37766	-0.391796		1471.1	0.951613	4.6548	3	2.125	2.3		0.0001	0.0198675	3.57973	0.331126	0.132632
RS	19.106	0.246934	-0.340923	1.26976	500.8	1.83871	5.2996	5	2.45455	2.1	18	0.0114	0.0401003	4.84886	0.305764	0.115987
Bu2	2.58571	0.550393	0.68572	1.59744	1690.2	7.70161	7.355	4	2.19868	1.1		0	0.16112	4.86619	0.204236	0.10993
Bu1	1.41907	0.975541	0.961883	0.409601	1690.2	0.935484	3.7094	5	2.41791	1.1	38	0	0.29087	54.1965	0.341826	0.139503
Bu2	2.85765	0.987493	0.895944	0.942082	1064.2	0.741935	10.6544	3	2.14815	2.1	33	0	0.422078	123.257	0.545455	0.194839
RS	10.4856	0.410579	0.285266	0.942082	1095.5	0.806452	0.85118	3	2.2	2.1		0.9866	0.0232558	5.6011	0.122093	0.100056
RS	17.2878	0.430657	0.397059	1.55648	907.7	0.483871	1.1765	4	2.66667	2.3		0.8095	0.0517241	12.9458	0.327586	0.122939
RS	19.106	-0.718062	-1	1.80224	1032.9	0.591398	3.7815	3	2.11111	7.7		0.9512	0	0	0.48855	0.0805078
RS	45.1428	0.3214	-0.0441095		1533.7	0.548387	1.0711	3	2.09615	3.2		0.53275	0.0192568	8.00688	0.228153	0.116823
RS	77.4785	0.109295	-0.109114	0.983043	1001.6	11.8548	18.7333	10	2.511	0.7	56	1	0.0691989	1.34444	0.064686	0.0873361
FS	8.58486	-0.0324107	-0.249156	0.16384	4413.3	6.72581	63.7271	9	2.69546	1.1	21	0.6932	0.119778	2.58819	0.13555	0.0833687
RS	57.3975	0.358164	-0.0770298	1.72032	1095.5	2.07661	8.8235	7	2.34328	0.7	35	0.9997	0.0585683	4.57307	0.160521	0.100156
RS	17.2878	0.118763	-0.246032	0.655362	1252	1.35484	21.4969	6	2.41288	2.5	30	0.1486	0.0705963	3.95743	0.309116	0.100574
FS	51.9354	-0.245232	-0.547319		2441.4	9.82258	22.0588	7	2.56059	0.5	36	1	0.0272356	0.522204	0.0236042	0.0781089
RS	63.434	-0.451518	-0.315895		907.7	1.35484	7.5064	4	2.25	1.3		0.8224	0.00958466	1.46713	0.182109	0.0976457
Bu2	2.33965	0.868416	0.696526	1.10592	876.4	2.83871	6.9217	6	2.35052	1.3		0	0.238372	16.9754	0.37936	0.139084
RS	67.438	0.215816	-0.182345	1.06496	1533.7	5.1371	11.932	6.5	2.34745	0.6	20	0.64935	0.0490537	2.02403	0.0965631	0.0978824
Bu2	7.62117	0.615382	0.311175		907.7	1.09677	3.2035	6	2.64443	3.3		0.2032	0.143437	25.0005	0.595464	0.139834
FS	8.58486	0.141428	-0.0474502	0.204801	4006.4	17.3387	98.6447	12	2.82261	1.1	19	0.991	0.186225	1.82878	0.0301329	0.0622674
RS	57.3975	-0.662078	-0.669388	0.901122	1502.4	5.24194	27.1664	14	2.81027	3.5	35	0.977	0.00571701	0.138216	0.00714626	0.0552895
RS	46.9931	0.229567	0.0646388		1283.3	2.59677	16.2401	7	2.36082	1.1	92	0.9996	0.084922	6.35601	0.289428	0.124519
Bu2	2.85765	0.802339	0.663027	0.983043	1658.9	2.85484	11.1764	4	2.16234	2.1		0	0.286969	20.8028	0.467057	0.164796
Bu1	1.16183	0.8608	0.979057	0.368641	2191	2.62903	7.4923	3	2.0246	0.9	17	0	0.212051	16.0897	0.23911	0.142497
Bu1	1.16183	0.857198	0.989701	0.327681	2817	3.98387	10.049	3	2.04636	0.9	17	0	0.369777	17.6421	0.384659	0.19219
Bu2	2.117	1	0.91947	0.778242	1971.9	0.435484	4.3803	5	2.29091	1.7		0	0.382883	133.878	0.509009	0.173697
Bu2	4.71147	0.789485	0.317172	0.901122	1345.9	0.451613	16.5478	8	2.26531	2.7	29	0	0.136691	25.7873	0.471223	0.150652
Bu2	2.117	0.772866	0.662431	0.655362	1252	3.06452	10.9392	4	2.25926	0.7	19	0	0.154605	10.5075	0.224507	0.115939
Bu2	4.71147	0.978906	0.862556			2.33871	3.0895	4	2.26207	3.1		0	0.253608	25.3353	0.474227	0.174716
Bu2	2.117	0.927062	0.826694	0.368641	1815.4	1.43548	10	3	2.1	1.7	15	0	0.288641	26.4647	0.396648	0.158657
RS	77.4785	-1		0.614402	1345.9	0.33871	1.1104	4	2.54545	34.9		0.0428	0	0	0.24359	0.115678
RS	70.1054	-0.0976599	-0.507042	0.901122	1314.6	5.83871	17.8921	6	2.36623	1.1	35	1	0.0119503	0.474864	0.0516252	0.0784541
RS	23.3361	0.135255	-0.649568	0.819202	1283.3	3.14516	8.1844	4	2.22642	1.1	32	0.9974	0.00580552	0.416772	0.0885341	0.0892767
FS	63.434	-0.05823	-0.318705	0.204801	3975.1	5.5	28.6897	6	2.4152	0.7	21	0.997	0.0487053	1.49878	0.0752158	0.090905
RS	70.1054	0.257033	-0.280277	1.024	1001.6	1.32258	9.6349	5	2.29114	1.1	25	0.952	0.0227618	2.39547	0.159332	0.100773
Bu2	4.26311	0.756436	0.514516	0.860162	970.3	1.22581	9.941	3	2.09524	1.5	32	0	0.136449	20.7835	0.317757	0.141519
Bu1	1.41907	0.958631	0.656874	0.655362	939	1.45161	5.2941	3	2.20339	1.3		0	0.378378	41.416	0.63964	0.159963
RS	10.4856	0.251178	-0.394432	0.655362	1408.5	1.82258	8.1703	11	2.48252	3.3	28	0	0.0258303	2.60778	0.359164	0.127081
RS	12.8071	0.634966	-0.16065	0.655362	1502.4	3.19355	8.6797	6	2.33663	2.7	30	0	0.0651558	5.05032	0.375826	0.135932
Bu2	7.7679	0.882229	0.253173	0.491521	1596.3	1.24194	10.5677	5	2.38372	2.5	68	0	0.138085	25.1364	0.461024	0.146555
Bu2	4.71147	0.794666	0.677796		1189.4	0.645161	5.9916	4	2.42105	1.7	34	0.2765	0.234694	126.206	0.602041	0.163349
RS	34.8133	-0.516199	-0.746647	1.10592	1627.6	1.17742	5.5882	3	2.27778	2.9		0.9725	0.00321543	0.660869	0.237942	0.100796
RS	19.106	0.00708367	-0.203653		939	2.63441	11.4379	9	2.45255	0.7	34	0.9667	0.101089	7.40892	0.323484	0.111251
FS	60.4157	-0.124818	-0.529812	0.16384	4350.7	2.49309	28.1651	6.5	2.31673	2	25	0.9116	0.0167729	1.10517	0.123479	0.0937108
RS	77.4785	-0.0914622	-0.196825	0.696322	1252	6.70507	8.6052	11	2.57426	1.1		1	0.0296866	0.956169	0.0500275	0.0752108
Bu2	5.20698	0.665358	0.346055		970.3	3.56452	14.8303	4	2.21016	0.5	36	0.1612	0.0754098	3.42644	0.392896	0.145882
Bu2	5.7546	0.879983	0.493099	0.450561	1502.4	0.322581	1.7699	4	2.2381	2.9		0	0.144068	58.2662	0.415254	0.16493
Bu2	2.85765	0.774257	0.56477	0.573441	1533.7	1.16129	8.008	4	2.28571	2.3		0.7145	0.243077	36.2632	0.529231	0.147739
RS	15.6426	0.596863	-0.00245298	0.778242	1314.6	0.451613	6.5414	4	2.2963	2.9	69	0	0.0555556	31.0049	0.444444	0.149531
Bu1	1.16183	0.992814	0.985214	0.286721	3223.9	0.645161	6.4464	7	2.94505	1.1	21	0	0.551205	136.273	0.572289	0.153809
Bu2	4.26311	0.627981	0.663921		1377.2	0.177419	3.7577	4	2.44444	3.3	56	0.0875	0.0645161	37.9688	0.354839	0.129021
RS	26.9596	-0.226516	-0.661938	0.696322	2128.4	2.92742	6.7842	7	2.3705	2.2	58	0.7791	0.0108386	0.700523	0.16631	0.103328
FS	42.5211	-1	-1	0.491521	2065.8	0.629032	1.1552	3	2.21429	10.5		0.9669	0	0	0.163522	0.0987166
RS	38.4747	-0.674063	-1	1.024	939	1.37097	2.3263	4	2.2973	5.9	52	0.9994	0	0	0.19573	0.0929264
RS	70.1054	-0.313936	-0.149199		970.3	0.354839	4.1983	4	2.35	1.1	70	0.622	0.00740741	2.6013	0.325926	0.127569
RS	31.5004	0.0692124	-1		1220.7	0.403226	2.1813	2	2	0.9		0.8764	0.01	4.76351	0.24	0.140974
FS	10.4856	-0.199456	-0.19946	0.286721	2566.6	17.0645	65.2381	14	3.04478	1.5	50	0.9967	0.120357	1.00515	0.0016149	0.050887
RS	14.154	0.393468	-0.565217		1032.9	0.258065	1.7647	4	2.3	5.5		0.0024	0	0	0.425926	0.137481
RS	49.4642	-0.806897	-1	0.696322	1314.6	0.641129	3.902	4.5	2.38971	7.9	80	0.5419	0	0	0.452111	0.131382
Bu2	2.85765	0.735481	0.342035	0.655362	1471.1	5.91935	9.0744	5	2.26606	2.3	45	0.0289	0.224022	7.50493	0.351552	0.132963
Bu2	2.58571	0.504044	0.556791		1095.5	0.951613	4.2712	4	2.43478	2.3		0	0.134058	18.1335	0.398551	0.125842
RS	77.4785	-0.232439	-0.5		939	2.6129	5.4473	6	2.38346	1.5		0.8688	0.0184211	1.19855	0.107895	0.101197
RS	63.434	-1	-1	0.901122	1377.2	0.129032	1.1878	3	2.18182	8.9		0.3349	0	0	0.296703	0.134
RS	38.4747	0.0551817	-1		1189.4	0.612903	1.8202	3	2.2	5.7		0.0161	0	0	0.483051	0.1364
RS	27.8812	-0.330515	-0.869888		1377.2	1.41129	8.1057	5.5	2.40097	4.3	99	0.08875	0.0027349	0.39424	0.292933	0.113686
Bu2	2.33965	0.935802	0.764296		1502.4	0.290323	2.2052	4	2.25	1.9		0	0.324324	237.199	0.54955	0.137951
Bu2	2.33965	0.806948	0.810833		1345.9	0.258065	2.8957	3	2.19048	1.9	73	0	0.181208	58.5115	0.456376	0.159191
Bu2	2.33965	0.944907	0.625282	0.450561	3255.2	1.87097	4.8639	7	2.28421	1.5	73	0	0.254934	34.3068	0.444079	0.149739
RS	51.9354	-0.391777	-0.289026	0.491521	1126.8	1.59677	6.9118	5	2.42857	2.9	125	0.1937	0.0123457	1.85634	0.166667	0.0975425
RS	25.3032	-0.367575	-0.523625	0.819202	1909.3	6.14516	12.6092	9.5	2.50782	2.8	126	0.94885	0.0212695	0.650318	0.0556691	0.0868478
RS	21.1153	-0.0985915	0.0429448	0.778242	1377.2	0.282258	3.0969	3	2.14286	3.9		0.5761	0.0224719	14.932	0.280899	0.12229
FS	17.6603	-0.500155	-0.746408		2034.5	14.862	37.1159	12.5	2.92038	1.3	43	0.988875	0.0199853	0.250434	0.00421007	0.0538979
RS	67.438	-0.704906	-0.746581	0.614402	1408.5	1.57258	13.3624	6.5	2.59524	8.8	70	0.74235	0.00420168	0.315539	0.148455	0.0990002
FS	47.9361	-0.880365	-0.922933	0.327681	1815.4	7.05645	16.0103	9.5	2.87245	3	24	0.96815	0.000643915	0.0221353	0.00485991	0.0612974
FS	25.7903	-0.442541	-0.712826	0.245761	1878	9.43548	41.3149	8	2.57173	2.3	30	0.9948	0.0127346	0.242194	0.00915996	0.0661904
Bu1	1.91554	0.965774	0.974965	0.655362	1439.8	0.145161	4.0201	3	2.375	1.7	21	0.0098	0.156627	90.3017	0.204819	0.11083
Bu2	3.15819	0.814647	0.651104	0.983043	1314.6	1.14516	2.7237	4	2.21212	2.5		0.0009	0.252874	69.8755	0.591954	0.170279
FS	14.154	-0.00709624	-0.268314	0.16384	3724.7	12.2742	50.7585	8	2.5044	0.9	22	0.974	0.104049	1.67613	0.0670775	0.0834141
Bu2	2.33965	0.959269	0.903653	0.532481	1533.7	2.54839	14.5041	7	2.59908	1.7	20	0	0.459309	28.0861	0.566332	0.154032
Bu2	3.15819	0.64908	0.376812		1220.7	0.612903	9.2088	3	2.11111	2.7	59	0	0.153333	49.4794	0.453333	0.161617
RS	17.2878	0.456572	-0.108225		1345.9	2.29839	15.2941	5	2.2	1.1	50	0.7204	0.0724947	5.08921	0.251599	0.121158
Bu2	2.85765	0.833163	0.480226	1.72032	1815.4	0.806452	2.8594	4	2.17391	0.9	22	0.0343	0.162437	37.4853	0.279188	0.134706
Bu2	1.91554	0.8712	0.768438	0.409601	2034.5	0.693548	1.6226	4	2.15789	1.5		0	0.206667	66.9216	0.333333	0.142891
Bu2	2.117	0.844055	0.798396	0.409601	1721.5	0.532258	2.7327	3	2.05882	1.7		0.1005	0.156028	53.0284	0.397163	0.135777
RS	51.9354	0.421624	0.00108814	1.39264	1565	2.85484	14.3644	6	2.29293	0.7	40	0.7915	0.0905233	6.27885	0.207921	0.118982
FS	8.58486	-0.0221909	-0.195232		3536.9	9.5	92.3529	16	2.76538	0.9	17	0.9878	0.0982265	1.65978	0.0695771	0.0689336
RS	70.1054	0.0981999	-0.401538	1.72032	1565	5.57604	15.0735	6	2.35714	0.7		0.9983	0.0385728	1.29756	0.0626808	0.0884867
RS	70.1054	0.140929	-0.237127	1.31072	1471.1	4.24194	12.8994	6	2.2973	0.9	57	0.8044	0.0442638	1.96848	0.0876242	0.0949206
RS	10.4856	-0.201656	-0.277218	0.614402	1252	13.0806	66.7443	10	2.87097	1.1	30	1	0.111288	1.68563	0.0487329	0.0594118
RS	46.9931	-0.535751	-1		1032.9	0.290323	1.7162	3	2.08333	7.7		0.0725	0	0	0.296296	0.120466
RS	25.7903	-0.270358	-1		1439.8	0.61828	3.3613	4	2.41667	6.7		0.0049	0	0	0.421687	0.140873
RS	63.7514	-0.238739	-0.309296		1001.6	1.16935	6.217	5	2.23611	1.2		0.53585	0.00621525	0.930866	0.118599	0.106053
RS	46.9931	-0.20743	-0.561856	0.614402	1439.8	0.83871	3.3629	5	2.36	0.9		0.4551	0.008	2.81608	0.24	0.11594
RS	63.434	-1	-1		1095.5	0.403226	1.275	5	2.45455	7.9		0.906	0	0	0.268041	0.112892
RS	42.5211	0.0216648	-0.0654206		1345.9	1.90323	5.8464	6	2.51786	2.5	260	0.9387	0.0583942	9.88265	0.507299	0.114642
RS	9.48774	0.261326	-0.215385	0.737282	1439.8	0.188172	5.4622	3	2.22222	3.3	161	0.0013	0.0309278	9.15844	0.556701	0.142004
RS	70.1054	-0.186379	-0.23825		1095.5	0.221774	6.8627	7	2.96774	3.9	94	0.7614	0.0117647	2.92551	0.335294	0.115543
RS	12.8071	0.410579	0.0294118		1064.2	0.5	1.1765	2	2	5.1		0.947	0	0	0.25641	0.134482
RS	21.1153	-0.675597	-0.772512	0.409601	1565	0.806452	5	6	2.53846	3.9		0.0002	0.00574713	0.804716	0.307471	0.118598
RS	63.434	-0.825273	-0.379562	0.573441	1345.9	2.14516	10	7	2.80734	2.9		0.995	0.00179856	0.158415	0.0269784	0.0688269
FS	63.434	-0.0512129	0.0562181	0.286721	3004.8	0.693548	7.9329	6	2.40476	1.1	60	0.0199	0.0213415	5.24501	0.243902	0.120188
Bu1	1.16183	0.964688	0.986189	0.327681	2316.2	1.22581	6.4357	4	2.24711	1.1	20	0	0.399115	56.6346	0.439906	0.182559
FS	42.5211	-0.951965	-0.90232	0.368641	2253.6	3.54839	19.3671	9	2.76402	4.1	48	0.9875	0.000484966	0.0196503	0.0121242	0.0688275
RS	57.3975	-0.0492182	-0.188588	0.245761	500.8	2.70968	39.7059	6	2.34951	1.1	22	0.9741	0.0448878	2.79782	0.143392	0.0820538
RS	46.9931	-0.285486	-0.458515		1971.9	2.25806	7.3529	6	2.39837	3.5		0.9837	0.00637959	0.461337	0.0861244	0.0979868
FS	57.3975	-0.460011	-0.291498	0.204801	3474.3	1.37097	2.3529	7	2.72043	0.9		0.9966	0.0189036	3.19789	0.291115	0.0689278
RS	70.1054	-0.32866	-0.37505	1.024	1126.8	7.08065	16.213	9	2.61317	1.9	52	0.99375	0.0155748	0.484196	0.0296759	0.0659433
RS	34.8133	-0.125	-0.388209		1189.4	1.03226	7.1688	5	2.23636	2.7	64	0.9254	0.00978474	1.32136	0.154599	0.10227
RS	34.8133	-1	-1	0.491521	1502.4	0.725806	4.1176	4	2.24324	10.1		0.0257	0	0	0.224576	0.115273
RS	38.4747	-1	-1	0.532481	1596.3	0.225806	5.6654	3	2.14815	8.3	80	0	0	0	0.359155	0.141399
RS	28.5027	-1	-1	0.819202	1345.9	2.58065	6.9081	8	2.75926	8.3		0.9719	0	0	0.141667	0.0835555
RS	12.8071	0.637209	-0.591141	0.778242	1658.9	1.03226	2.9447	3	2.03571	3.7	84	0.4738	0.00706714	1.21957	0.176678	0.112725
RS	19.106	-0.139124	-0.302885	0.532481	1596.3	0.580645	3.2677	4	2.13043	3.9	55	0.0597	0.010989	4.97291	0.351648	0.154949
RS	42.5211	-0.266215	-0.469274		1533.7	1.52074	5.1471	7	2.63303	2.5		0.9968	0.0296296	2.81964	0.322222	0.0939801
RS	77.4785	-0.755414	-0.431345	1.024	1658.9	4.77419	10.5741	7	2.66436	0.5		0.9689	0.00645682	0.258186	0.00807103	0.0548849
FS	8.58486	0.146064	-0.065445	0.327681	3317.8	2.16129	15.6434	6	2.52	1.3	26	0.8698	0.100671	10.9645	0.496644	0.107476
RS	46.9931	-0.403065	-0.737991		1627.6	0.846774	12.4183	5	2.35417	4.1	22	0.1629	0.00265957	0.45638	0.218085	0.10617
Bu2	5.7546	0.839836	0.319911		1001.6	0.282258	2.2876	3	2.05	3.3		0.0013	0.0661157	33.8015	0.371901	0.161845
RS	28.5027	0.335605	-0.302885		1158.1	0.548387	2.3681	3	2.14286	1.1		0.9975	0.0171429	5.01247	0.24	0.117611
FS	15.6426	0.131885	-0.273832		2034.5	9.54839	29.0233	7	2.61103	1.3	20	0.9879	0.111255	1.82765	0.0688875	0.0823259
RS	22.7517	0.211539	-0.108826	0.614402	1439.8	1.46774	3.3274	4.5	2.21624	2.2		0.01625	0.0616469	9.28852	0.365297	0.13311
RS	63.434	0.00984696	-0.373368		1565	1.51613	8.3326	4	2.11628	1.1	56	0.99	0.0138504	1.58368	0.0900277	0.0978528
RS	61.6334	-0.166463	-0.608005	0.573441	1502.4	1.53475	8.3712	4	2.19964	3.1	85	0.249467	0.00815863	1.04236	0.212911	0.125398
RS	27.0586	0.508603	0.00489031	0.655362	1314.6	0.443548	1.4126	3	2.10714	3.5		0.96415	0.0225184	13.2517	0.235754	0.114256
RS	47.9361	-0.0224366	-0.395935		1533.7	2.04032	5.8754	4	2.19619	1.9		0.7955	0.0177667	1.42373	0.159333	0.107316
FS	25.7903	-0.232031	-0.633289	0.204801	3505.6	6.41935	15.0011	7	2.51134	0.7	28	0.3938	0.0240529	0.72494	0.0739627	0.0909284
RS	16.63	0.495223	-0.0554282		1439.8	1.60484	3.3754	3.5	2.16612	1.9		0.86815	0.034626	4.25756	0.206619	0.117664
FS	19.106	0.167138	-0.242616	0.245761	2660.5	5.45161	19.7707	8	2.41148	0.9	33	0.99	0.077883	2.78424	0.164802	0.100414
RS	25.7903	0.493967	-0.356974	0.696322	1252	1.17742	3.5294	3	2.14493	2.7		0.5371	0.0542453	10.3355	0.410377	0.139131
Bu2	2.117	0.685138	0.389245		1533.7	0.758065	3.5488	3	2.05882	1.7	21	0.0268	0.105932	21.7355	0.389831	0.151443
RS	77.4785	-0.0142028	-0.0280778	0.696322	1377.2	3.04839	7.4377	6	2.32653	2.3		0.9975	0.0140845	0.973225	0.071831	0.0870371
RS	25.7903	0.269579	-0.00500501	0.696322	1377.2	10.3387	19.8206	9	2.31043	1.1	22	0.7388	0.119301	2.23251	0.103364	0.0937681
RS	15.6426	0.192751	-0.185964	0.655362	1377.2	11.3387	19.1944	7	2.45446	0.7	26	0.9911	0.129676	2.24186	0.0965303	0.093507
Bu2	3.15819	0.810833	0.279318	0.573441	782.5	0.403226	1.6807	2	2	1.7		0.8789	0.0544218	17.8574	0.183673	0.132889
Bu2	4.71147	0.963375	0.449511	0.12288	2191	0.5	3.9532	3	2.30769	1.9	35	0.0004	0.151786	71.5332	0.321429	0.145265
RS	31.5004	0.594766	-0.0657439	0.327681	1940.6	1.14516	3.5483	3	2.12121	1.7		0.9945	0.0455487	7.69094	0.188406	0.12182
FS	77.4785	0.423638	-0.131986		2191	6.75806	9.7059	5	2.23132	0.7	24	0.9866	0.0968968	3.04485	0.139329	0.10737
RS	14.154	0.0912942	-0.358316	0.860162	1596.3	1.04839	8.1241	5	2.31034	3.7	25	0.0001	0.018617	2.42203	0.305851	0.125067
RS	9.48774	0.178947	-0.60476	0.655362	2128.4	1.79032	5.2941	5	2.37931	2.9	28	0	0.0218978	1.9501	0.25365	0.11499
RS	21.1153	0.178947	-0.0607735	0.16384	1533.7	0.253456	1.1217	3	2.33333	3.5		0.9184	0.0196078	16.5726	0.333333	0.163649
RS	16.4652	0.0199357	-0.801865		1565	0.241935	1.3286	4	2.39286	5.7		0.0213	0.005	2.37805	0.39697	0.140516
RS	23.3361	0.317328	-0.284907	0.450561	1940.6	1.66129	10.5882	6	2.23684	0.9	27	0	0.0479651	3.41284	0.270349	0.118968
RS	31.5004	-0.659574	-1	0.655362	3004.8	0.225806	2.3541	6	2.4	7.5	39	0.0118	0	0	0.344	0.13615
RS	25.7903	-0.231297	-0.411765	0.696322	1940.6	1.26344	2.1008	4	2.22727	3.9		0.2841	0.0152672	2.45895	0.29771	0.120588
RS	12.8071	0.407698	0.473684		1377.2	0.241935	3.1958	3	2.375	2.5		0.1489	0.0416667	19.4043	0.4375	0.118956
RS	19.106	-0.0259439	-0.455343	0.245761	563.4	2.95161	25.2294	10	2.5546	0.5	28	0.3182	0.0462259	2.23964	0.229374	0.101245
FS	23.3361	-0.433289	-0.672578	0.16384	3693.4	3.16129	7.1291	7	2.45408	1.7		0.185	0.0135558	0.697678	0.122002	0.0970603
FS	22.8953	-0.17291	-0.553999	0.409601	2222.3	6.52419	12.7294	7	2.3486	2.6	55	0.54575	0.015759	0.481158	0.0452815	0.0889251
Bu2	3.15819	0.829666	0.766212		1565	3.24194	12.22	6	2.33521	2.3	34	0	0.357602	12.639	0.484654	0.142711
RS	9.48774	0.367064	0.0156581	0.696322	1784.1	3.41935	6.9649	8	2.56667	2.5	33	0.0014	0.0976562	6.25387	0.419271	0.117361
RS	12.8071	0.598098	-0.168174		1220.7	0.532258	3.277	3	2.05882	2.7		0.2995	0.0253165	7.66418	0.246835	0.1239
RS	28.5027	-1	-1	0.573441	1408.5	0.33871	0.60827	3	2.125	10.1		0.6439	0	0	0.26087	0.135085
RS	14.154	0.304739	-0.467337	0.655362	1283.3	2.19355	6.1432	3	2.09091	2.1		0.7355	0.0226843	2.12406	0.215501	0.118063
RS	25.7903	0.0692124	-0.616858	0.696322	1565	0.790323	3.016	4	2.2	4.5		0.0666	0.00506329	1.04781	0.303797	0.125162
RS	21.1153	0.190051	-0.654482	0.737282	1126.8	1.22581	2.0511	3	2.08571	1.1		0.295	0.015625	2.97307	0.292969	0.128969
RS	9.48774	0.352453	-0.522184	0.737282	1126.8	0.758065	2.6646	4	2.5625	4.7		0.0026	0.0135135	4.25877	0.324324	0.135157
RS	28.5027	-0.384953	-0.747634		1940.6	1.10215	7.9832	9	2.50685	4.3	66	0.0593	0.0021322	0.18714	0.164179	0.104861
RS	38.4747	-0.318458	-0.787234	0.819202	1377.2	0.374424	1.8358	5	2.54286	3.3		0.5166	0.00917431	2.02078	0.458716	0.126192
RS	66.7697	-0.570628	-0.465033	1.14688	970.3	4.35753	7.5236	7	2.50136	1.3		0.91085	0.0071247	0.339716	0.0274595	0.0648548
FS	28.5027	-0.371617	-0.618065	0.204801	3255.2	9.35484	16.3048	9	2.52579	0.7	30	1	0.0182164	0.483273	0.0380642	0.0736728
RS	77.4785	-1	-1	0.901122	1252	0.709677	11.5247	2	2	11.9		0.5131	0	0	0.253165	0.13303
RS	23.3361	-0.585952	-0.729299		1064.2	0.564516	6.3327	3	2.11765	4.7		0.6314	0.00413223	1.276	0.31405	0.127142
RS	9.48774	0.0216648	-0.182692	0.819202	1095.5	0.685484		4	2.28571	4.1		0.9506	0.0123457	4.25096	0.308642	0.123245
Bu2	4.71147	0.595855	0.450939		2003.2	0.732527	6.12	3	2.05263	3.9	128	0.2601	0.107843	26.4094	0.45098	0.159372
Bu1	1.73325	1	0.959654		813.8	0.193548	4.1176	3	2.04167	1.5	29	0	0.438596	517.96	0.526316	0.227168
RS	77.4785	-0.313936	1.10526	0.860162	1032.9	0.274194	1.9353	3	2.25	4.9	170	0.6849	0.00961538	6.29262	0.269231	0.13065
RS	63.434	0.103448	0.107492	0.901122	1095.5	0.33871	1.7158	4	2.23077	4.5	175	1	0.0125786	5.44739	0.213836	0.126315
RS	31.5004	-1	-1	0.942082	1158.1	0.580645	0.83335	2	2	9.7		0.7303	0	0	0.114286	0.108392
RS	77.4785	-0.382434	-0.282178	0.614402	1878	2.46774	3.9472	11	2.27174	1.9		0.9994	0.0094697	0.903843	0.0568182	0.0839676
RS	70.1054	-1	-1	0.819202	1064.2	0.193548	1.0179	2	2	7.9		0.8153	0	0	0.217391	0.133202
RS	57.3975	-1	-1	0.737282	2535.3	0.0967742	9.9939	4	2.16667	17.3	32	0.0087	0	0	0.362319	0.117262
RS	70.1054	-0.466794	-0.132231		1252	2.19355	3.75	4	2.16129	2.7		0.9644	0.00172414	0.152422	0.0293103	0.0770165
RS	77.4785	0.577465	0.0510689	0.696322	1283.3	2.85484	8.125	5	2.23404	2.1	17	0.9254	0.0394022	2.93274	0.116848	0.0987797
RS	34.8133	-0.164179	-0.706897	0.901122	2097.1	1.48387	4.1666	4	2.22222	3.5	15	0.8641	0.00291545	0.452015	0.145773	0.0943281
FS	46.9931	0.0344799	-0.457621		2566.6	9.74194	22.7944	7	2.48263	0.5	15	0.9883	0.0552858	1.07943	0.0519238	0.0785462
RS	63.434	-0.22087	-0.659091		1095.5	0.612903	5.7803	5	2.46154	5.1	47	0.0052	0	0	0.365517	0.128071
RS	28.5027	-0.41072	-1	0.737282	1533.7	0.903226	4.4494	5	2.25806	6.7		0.0179	0	0	0.330275	0.125764
RS	8.58486	0.113712	-0.0665621		1252	2.95161	11.7057	11	3.15232	3.1		0.9733	0.051458	2.22594	0.25729	0.0864774
RS	50.3859	-0.614054	-0.870031	0.450561	1596.3	0.666667	9.8937	4.33333	2.2895	6.16667	47	0.576933	0.00136612	0.285529	0.311559	0.117627
RS	39.3451	-0.0733954	-0.733536	0.819202	1408.5	1.00806	8.953	5	2.34524	3.4	38	0.0117	0.00923623	2.22622	0.383191	0.131232
RS	42.5211	0.161912	-0.112903	1.67936	1220.7	0.677419	2.9167	3	2.05	2.9		0.9959	0.0206186	7.32809	0.268041	0.119922
RS	31.5004	0.0856628	0.0379669	1.024	1408.5	3.33871	28.6607	8	2.4	2.5	28	0.9345	0.047105	3.27248	0.170756	0.115863
RS	63.434	-0.505792	-1	0.655362	1345.9	0.758065	1.3071	5	2.25926	6.9		0.1147	0	0	0.272727	0.129688
Bu1	1.28403	0.792	0.847195		1721.5	1.09677	3.1874	2	2	1.3		0.6018	0.109649	21.1934	0.223684	0.134794
Bu2	3.9358	0.981022	0.879657	0.614402	2785.7	0.241935	2.7777	2.5	2.09091	2.1		0.0003	0.241911	180.793	0.359345	0.159004
RS	31.5004	0.14679	0.179071	0.532481	1784.1	4.82258	39.1537	6	2.37234	2.5	29	0.1738	0.0946698	3.89861	0.167064	0.102302
FS	36.5254	-0.0189353	-0.288573	0.327681	2660.5	2.15323	14.699	5.5	2.21895	1	33	0.92895	0.021784	3.27246	0.189234	0.109274
Bu2	3.42441	0.703918	0.35012	0.573441	1471.1	0.951613	2.7259	2.5	2.05	1.3		0.516	0.0786839	17.3889	0.264875	0.143892
RS	28.5027	0.340056	-0.183099		1439.8	0.983871	8.2121	4	2.29167	1.9		0.841	0.0258824	3.95744	0.284706	0.124815
Bu2	2.58571	0.721658	0.419387	0.573441	1502.4	1.20968	4.5833	3	2.05556	1.9		0.3444	0.123457	25.487	0.316049	0.145963
RS	42.5211	0.157975	-0.202977	0.696322	1565	4	14.1667	7	2.5	0.5		0.9978	0.0902778	3.68117	0.171627	0.10168
RS	24.4729	-0.181698	-0.182904	0.573441	1533.7	0.435484	9.5709	3	2.12879	4.7	37	0.565	0.0407	8.14582	0.234223	0.127109
RS	11.8209	0.260651	-0.430659	0.778242	1784.1	1.5	6.3753	5.5	2.41126	3.6	30	0.07845	0.0263627	5.76335	0.376747	0.130799
Bu2	2.58571	0.912379	0.852258	0.491521	1658.9	1.19355	3.0465	5	2.36585	1.1	24	0	0.302885	36.4358	0.415865	0.160716
FS	17.2878	0.00166015	-0.490164	0.245761	2910.9	12.1613	28.0555	9	2.50984	1.1	20	0.9814	0.0666435	1.21461	0.0524124	0.08864
Bu1	1.73325	0.821773	0.83908	0.409601	2441.4	3.29032	8.8637	4	2.15385	1.3	34	0	0.206897	13.8392	0.275862	0.139049
FS	51.9354	0.149455	-0.559567	0.245761	2284.9	2.51613	5.0953	3	2.15385	0.7	33	0.7536	0.0137221	1.18949	0.132075	0.103434
Bu1	1.05127	0.939226	0.995229	1.59744	2378.8	2.06452	12.655	5	2.20779	0.9	16	0	0.283721	33.075	0.288372	0.146671
RS	31.576	0.0927154	-0.348793	0.819202	1408.5	2.55914	12.6614	7	2.28096	3.2	45	0.39	0.0351906	2.71902	0.244455	0.118333
RS	14.154	-0.151836	-0.546214	0.655362	1377.2	3.54839	12.0172	5	2.29565	4.1		0.9523	0.0114943	0.840829	0.225575	0.112241
Bu2	2.58571	0.852396	0.899629		1377.2	4.08065	6.636	4	2.07719	2.1		0	0.373684	20.2884	0.461053	0.185913
FS	8.58486	0.037963	-0.0664704	0.204801	4037.7	28.4101	128.12	15	2.8872	1.5	20	0.9701	0.158873	1.39094	0.00582767	0.0638265
RS	70.1054	-1	-1		1064.2	0.435484	1.358	5	2.4	10.9		0.9943	0	0	0.311111	0.104958
RS	63.434	-0.888196	-1	0.655362	1345.9	1	2.4735	9	2.75472	7.5		0.8669	0	0	0.278884	0.10326
RS	23.3361	-0.352601	-0.0285714	0.860162	1126.8	0.0967742	9.0278	6	2.44444	4.5	50	0.6447	0.0120482	7.15002	0.457831	0.118989
RS	15.6426	0.313783	-0.172414	0.614402	2660.5	0	5.6985	3	2.375	5.3	20	0.0004	0	0	0.423729	0.161761
RS	18.6893	0.45774	-0.0496255		1533.7	1.52419	35.895	5.5	2.25767	1.2	19	0.07355	0.118044	7.51223	0.320061	0.124628
RS	28.5027	0.242718	0.317829		1158.1	0.16129	4.6695	3	2.25	2.7	27	0.3374	0.025	15.2795	0.225	0.117888
RS	42.5211	0.0331508	-0.491279	0.532481	1345.9	0.177419	9.9033	3	2.16129	4.1	40	0.0446	0.0118343	3.50793	0.449704	0.155219
FS	15.6426	-0.0397825	-0.691429	0.409601	2472.7	6.09677	11.1814	5	2.33333	2.3	55	0	0.0119126	0.407926	0.0648577	0.110133
RS	31.5004	-1	-1		1627.6	0.209677	3.1104	4	2.28571	10.1	41	0.2097	0	0	0.230337	0.116839
RS	42.5211	0.483726	0.0839907	0.737282	1439.8	2.71169	8.5547	6	2.25586	0.8	34	0.47615	0.0999657	8.7786	0.288684	0.123322
RS	46.9931	-0.0488323	0.611374	0.614402	1627.6	1.85484	4.8611	4	2.22222	2.5		0.7484	0.0189873	2.36754	0.0632911	0.101367
RS	7.7679	0.186038	-0.355124		1283.3	2.85484	31.3334	6	2.376	3.1	25	0.0024	0.0379147	2.29666	0.317536	0.12025
Bu2	5.20698	0.839836	0.377049	0.327681	2535.3	0.870968	10.6744	3	2.10714	0.9	27	0.1323	0.116809	21.9072	0.236467	0.125759
Bu1	9.48774	0.844055	0.366279	0.245761	2003.2	1.22581	13.2637	2	2	1.3	27	0.6093	0.0942029	18.1959	0.235507	0.12681
Bu2	2.85765	0.914128	0.766105		1189.4	1.69355	1.4028	4	2.17647	2.1		0	0.307902	43.0146	0.523161	0.180554
Bu2	3.15819	0.765766	0.203566	0.573441	1815.4	1.02151	13.2792	4	2.36364	2.1	27	0.0485	0.168539	45.3122	0.370787	0.141831
RS	21.1153	0.178947	0.27182	0.573441	1909.3	1.29032	0.58443	3	2.08333	2.1		0.2068	0.0487805	8.74764	0.317073	0.136142
Bu2	3.15819	0.862045	0.834862		1345.9	1.50538		3	2.29167	1.1	25	0.0589	0.361702	54.2484	0.553191	0.16287
Bu1	1.91554	0.593426	0.762768		2817	1.90323	7.9167	3	2.17857	1.5	29	0.0002	0.2	24.1814	0.34	0.127985
Bu2	2.33965	0.982047	0.857229	0.450561	1721.5	0.306452	26.0133	5	2.49091	1.9	22	0	0.431535	90.1166	0.622407	0.151176
FS	57.3975	0.325694	0.0801742		2128.4	10.4516	23.1701	7	2.44928	0.9	14	0.029	0.136062	2.60908	0.125	0.100844
Bu2	3.85743	0.78408	0.464673	0.614402	1408.5	0.822581	4.5767	5	2.25	1.9	25	0	0.154574	24.339	0.37224	0.146859
RS	19.106	-1	-1		1940.6	0.258065	3.6266	4	2.375	15.5		0.0287	0	0	0.341176	0.0956799
RS	27.6641	-0.800178	-1		1721.5	1.64516	4.4166	3	2.16071	14.5		0.9491	0	0	0.0510909	0.0686577
RS	48.2922	-0.877779	-1		1658.9	1.39113	13.0556	8.5	2.79644	7.4	33	0.6381	0	0	0.41992	0.0776397
RS	49.4642	-0.121794	-0.462125	0.614402	1784.1	3.41935	6.1206	6	2.27272	0.8		0.96735	0.024209	1.31045	0.104689	0.0976193
Bu2	3.85743	0.846264	0.90099	0.614402	1408.5	0.274194	4.735	2	2	3.1	37	0.0386	0.115942	40.3242	0.318841	0.151146
RS	28.5027	-0.0896622	-0.461173		1220.7	1.04839	2.9166	4	2.11765	2.7		0.7069	0.0129032	2.05715	0.180645	0.0985289
FS	14.154	-0.105698	-0.610327	0.16384	4444.6	4.77419	9.9221	8	2.62128	2.1		0.062	0.0342357	1.38141	0.179936	0.084238
FS	14.154	-0.0781497	-0.513075		2441.4	14.9516	44.9146	13	2.7688	0.7	26	1	0.0962273	1.21782	0.0484718	0.070355
RS	63.434	-1	-1	0.737282	1283.3	0.258065	0.84293	4	2.18182	8.1		0.6838	0	0	0.474576	0.138703
Bu2	2.33965	0.626079	0.518685		1940.6	0.951613	14.327	3	2.07143	1.9	24	0.0086	0.161088	17.9551	0.338912	0.148779
RS	46.9931	0.0216648	-1	0.901122	1158.1	0.774194	2.037	2	2	0.9		0.7762	0.010989	3.02488	0.208791	0.109368
FS	70.1054	-0.700284	-0.820261	0.532481	2410.1	5.12903	6.8584	6	2.36318	3.7		0.4625	0.00258398	0.113577	0.0353144	0.071791
RS	25.7903	0.550173	0.0874704	0.655362	1377.2	0.596774	9.9237	2	2	1.1	25	0.9087	0.042735	18.3029	0.247863	0.117831
RS	26.0505	0.306096	-0.0973503	0.614402	1408.5	1.09677	11.5527	4.5	2.36594	1.1	33	0.1338	0.044978	8.33058	0.284799	0.121494
RS	17.2878	0.178947	0.133333		1345.9	0.306452	7.0073	2	2	4.5	32	0.7865	0.0153846	10.1636	0.353846	0.120983
RS	17.2878	0.372654	-0.464034		1627.6	2	11.5061	5	2.10345	0.9	40	0.9743	0.0403846	3.90598	0.188462	0.113195
FS	17.2878	-0.0873374	-0.621254	0.327681	2754.4	5.14516	9.2986	12	2.50943	2.1		0.0828	0.0262976	1.03915	0.13564	0.0916578
RS	17.2878	0.155427	-0.215837	0.778242	1095.5	3.43548	5.3635	6	2.43478	1.1		0.9346	0.0988822	4.38702	0.265692	0.104069
RS	34.8133	0.207547	0.179302	0.532481	1784.1	0.741935	2.6221	3	2.23333	4.1		0	0.0229885	6.67191	0.413793	0.131205
Bu2	2.58571	0.973568	0.675978	0.532481	1502.4	0.387097	1.9033	3	2.2	2.1		0.0552	0.133333	93.3202	0.35	0.146938
RS	14.154	0.471566	-0.039039		1345.9	0.516129	1.3889	5	2.53333	2.5		0.0003	0.0485437	22.9404	0.514563	0.133145
Bu2	2.58571	0.821563	0.640682	0.819202	2003.2	2.90323	25.3187	5	2.39306	1.9	60	0	0.271523	21.6725	0.435194	0.138331
FS	12.8071	-0.0702771	-0.317447		4006.4	6.25806	20.5665	7	2.5024	1.5	22	0.9977	0.0684993	1.76016	0.112663	0.0857393
RS	19.106	-0.646479	-0.425743		1001.6	1.06452	7.0833	8	2.51724	4.3		0.7945	0.00784314	1.3965	0.294118	0.10846
FS	39.5383	-0.373162	-0.839806	0.204801	2942.2	0.620968	26.3164	7	2.46667	3.9	20	0.25695	0.00462733	0.581539	0.367249	0.113342
RS	42.5211	-0.683056	-1	0.778242	1095.5	0.33871	5.4357	4	2.33333	5.7	176	0.0502	0	0	0.25	0.11452
RS	42.5211	-0.126024	-0.623894	0.696322	1314.6	1.3871	6.7665	7	2.54054	3.1	36	0.2518	0.00806452	1.56555	0.282258	0.107542
RS	38.4747	-0.0218341	0.658537	0.491521	1784.1	0.193548	1.6611	3	2.14286	4.7		0.959	0.0238095	13.7115	0.25	0.132212
RS	15.6426	0.696801	0.0209601	0.573441	1502.4	1.5	6.0765	3	2.125	2.3	81	0.9296	0.0555556	7.4154	0.230159	0.123003
RS	40.9032	-0.630782	-0.445378		1377.2	1.39516	2.8799	6.5	2.51778	5.3		0.44465	0.0138462	1.26774	0.131932	0.100392
RS	63.434	-0.492696	-0.731308		1690.2	1.67742	8.3333	5	2.3253	3.5		0.7617	0.00430108	0.464883	0.174194	0.107983
FS	12.8071	-0.374814	-0.721941	0.204801	3255.2	3.75806	16.8962	11	2.90093	2.3	17	0.9479	0.0163728	0.527607	0.0875315	0.0788331
RS	70.1054	-0.528827	-0.529042	0.696322	1846.7	0.596774	5.6842	5	2.50725	4.3	88	0.0003	0.00294985	0.433013	0.292035	0.0935466
Bu2	2.33965	0.658257	0.461073	0.778242	1252	4.20968	10.1445	4	2.15652	0.7	24	0.0002	0.185971	7.76191	0.245514	0.121647
FS	21.1153	-0.784926	-1	0.327681	2472.7	0.758065	10.8989	6	2.61702	5.5	26	0.7373	0	0	0.29697	0.104629
FS	21.1153	-0.572752	-0.770976		3536.9	9.17742	66.5355	19	3.08278	2.5	20	0.9995	0.0146299	0.22034	0.00258176	0.0499063
RS	42.5211	-0.313936	-1	0.696322	2597.9	0.177419	3.4129	5	2.8	6.5		0.1033	0	0	0.403509	0.145421
RS	77.4785	-0.591407	-0.336016		1345.9	2.5	4.4445	9	2.77143	1.1		0.9996	0.012987	1.06062	0.0718615	0.0731428
RS	57.3975	-0.535751	0.416667	0.901122	939	0.645161	1.8235	3	2.26316	1.5		0.6886	0.00662252	2.22283	0.225166	0.114677
RS	77.4785	-1	-1	0.942082	907.7	0.274194	1.6197	3	2.09091	19.7		0.0582	0	0	0.333333	0.118255
RS	70.1054	0.556538	-0.0909091	0.983043	813.8	0.193548	1.8938	3	2.14286	1.5		0.5044	0.00729927	4.43612	0.328467	0.139651
RS	25.7903	-0.683056	-1		1314.6	0.887097	1.7491	5	2.375	7.5		0.0038	0	0	0.358209	0.132386
RS	25.7903	-0.471698	-0.691222	0.614402	1878	2.27419	5.5208	7	2.59184	4.9		0	0.00351494	0.315045	0.253076	0.111964
RS	42.5211	-0.669373	-1	0.696322	1690.2	0.451613	1.6925	6	2.4	5.7		0.3951	0	0	0.382609	0.117687
RS	38.4747	-0.352601	-0.373368	0.614402	1784.1	1.33871	1.2381	4	2.25	2.1		0.8451	0.0102389	1.78942	0.116041	0.0964506
RS	63.434	-0.256185	-0.420804	0.737282	1658.9	4.29032	10.8333	6	2.42986	1.1		0.9519	0.021544	0.983229	0.0502693	0.086999
RS	31.5004	-0.340206	-0.479554	0.573441	1377.2	0.290323	1.2872	5	2.32	4.7	174	0.0687	0.00724638	3.87997	0.492754	0.137991
RS	17.2878	0.313783	-1	0.901122	1252	0.193548	1.25	2	2	7.7		0.727	0	0	0.294118	0.124262
RS	25.7903	-0.50931	-0.631902	0.737282	2879.6	0.790323	2.9886	6	2.37037	5.1		0.0154	0	0	0.414474	0.117746
RS	38.4747	-0.345221	-1	0.942082	1439.8	0.596774	2.9544	4	2.44	6.9	174	0.0002	0	0	0.496933	0.146231
Bu1	1.91554	0.930945	0.85572	0.491521	2097.1	0.935484	18.1977	5	2.35938	1.7	23	0	0.39527	65.3669	0.560811	0.163445
RS	42.5211	-1	-1		1283.3	1.82258	4.6875	7	2.55224	9.9		0.9893	0	0	0.171091	0.0956541
RS	28.5027	-1	-1		1064.2	0.306452	1.8933	3	2.26087	8.3		0.0223	0	0	0.482143	0.138996
RS	31.5004	-1	-1	0.819202	1220.7	0.462366		4	2.375	9.5		0.2557	0	0	0.436735	0.116854
FS	21.1153	-0.633277	-0.832897	0.368641	2347.5	11.3226	50.8601	12	2.93763	2.7	32	0.9997	0.00581154	0.10436	0.00228311	0.0584685
RS	46.9931	-0.13418	-0.217221	0.614402	1658.9	0.854839	1.7672	4	2.40909	2.7		0.8595	0.0322581	8.77069	0.59447	0.113153
RS	70.1054	-1	-1	0.655362	1220.7	4.95161	6.9958	4	2.11111	15.5	49	0.9592	0	0	0.0230179	0.0682304
RS	42.5211	-0.516199	-1	0.819202	1189.4	0.217742	0.29599	3	2.2	7.7		0.6092	0	0	0.515625	0.143125
RS	77.4785	-0.110228	-0.877301	0.942082	1158.1	0.967742	1.9445	5	2.22727	5.3		0.9733	0	0	0.299451	0.126388
RS	34.8133	-0.0851308	0.11289	0.614402	1690.2	1.29032	4.1667	7	2.5873	3.1		0.9769	0.0512821	10.0619	0.447293	0.111725
RS	19.106	-0.262867	-0.519741	0.614402	1596.3	2.40323	4.3486	7	2.48031	2.7		0.9821	0.024602	2.89228	0.367583	0.112064
RS	77.4785	-1	-1		1345.9	2.04839	6.0034	9	2.56818	8.5		0.9394	0	0	0.0283843	0.0752708
FS	23.3361	-0.775345	-0.834793		3568.2	6.72581	25.4055	16	3.2594	3.5	113	0.9959	0.00602007	0.200426	0.026087	0.0496701
RS	19.106	-1	-1	0.696322	1252	1.29032	1.1895	7	2.36	8.3		0.4937	0	0	0.425414	0.121155
RS	23.3361	-0.699631	-1		1502.4	0.887097	7.756	8	2.66667	6.9	160	0.8207	0	0	0.44	0.118548
RS	46.9931	-1	-1		1189.4	0.193548	2.0505	3	2.5	9.9	81	0.9784	0	0	0.507937	0.11645
RS	70.1054	-1	-1	0.532481	1283.3	0.16129	16.2835	4	2.71429	8.5	111	0.5136	0	0	0.370968	0.120028
RS	51.9354	-0.842087	-0.449838	0.573441	1690.2	1.04839	3.396	5	2.32609	2.7	58	0.783	0.0034965	0.595102	0.167832	0.0966882
RS	42.5211	-0.699631	-0.756098		1158.1	2.41935	9.3884	8	2.89928	4.1	68	0.9983	0.00528169	0.440118	0.195423	0.0807717
FS	25.7903	-0.891097	-0.978184	0.245761	3568.2	21.2903	29.3292	16	3.43457	4.5	142	1	0.000653168	0.00735371	0	0.0374167
FS	19.106	-0.846237	-0.976089	0.368641	3349.1	26.9892	28.7069	16	3.73601	3.5		0.9981	0.00111452	0.00974044	0	0.0321262
RS	70.1054	-1	-1	0.614402	1189.4	0.645161	3.1597	3	2.22222	11.9		0.2849	0	0	0.163636	0.0957765
FS	24.5632	-0.736939	-0.888769		3004.8	11.4435	24.2508	15	2.97064	3.1	26	1	0.00493585	0.0888968	0.00289842	0.0538165
RS	42.5211	-1	-1		1001.6	0.403226	1.182	2	2	13.7		0.2631	0	0	0.439024	0.13272
FS	11.5883	-0.117821	-0.814413	0.368641	2723.1	2.90323	6.6875	8	2.89	3.7		0.9335	0.00589102	0.426085	0.32106	0.0999362
RS	77.4785	-0.87479	-0.674797		1283.3	2.56452	7.3333	7	2.56693	5.1	159	0.9999	0	0	0.0232897	0.0725108
RS	28.5027	-0.777998	-1	0.696322	1502.4	1.12903	5.6598	5	2.61111	6.9		0.9248	0	0	0.17551	0.0943987
FS	28.5027	-0.569704	-0.727059	0.245761	3474.3	5.37097	15.9868	14	2.89041	2.3		0.9982	0.0145599	0.633825	0.101919	0.0645393
RS	70.1054	-0.661248	-0.518072	0.614402	1502.4	4.01613	11.005	7	2.68874	1.3	32	0.9921	0.00444939	0.246167	0.0133482	0.0513338
FS	70.1054	-1	-1	0.245761	2723.1	0.177419	6.6386	3	2.375	9.7	55	0.0025	0	0	0.372549	0.133624
RS	70.1054	-0.878112	-1	0.614402	1533.7	1.37097	2.4998	6	2.57609	5.5		0.2118	0	0	0.200514	0.0958694
RS	70.1054	-1	-1	1.10592	2316.2	2.27419	4.1304	7	2.60274	11.1	81	0.9981	0	0	0.0121107	0.0587095
FS	77.4785	-0.775832	-0.672447	0.286721	2566.6	0.903226	7.2028	5	2.30909	2.7	45	0.9882	0.00333333	0.538953	0.23	0.109458
FS	19.106	-0.371605	-0.514071	0.286721	2973.5	4.12903	9.7452	9	2.75	1.3	39	1	0.0285388	1.60954	0.232877	0.0728688
FS	70.1054	-1	-1	0.450561	2378.8	2.41935	9.2676	6	2.85417	18.9	120	0.7669	0	0	0.0037594	0.0579257
RS	77.4785	-0.70558	-0.806306		845.1	1.64516	10.2778	8	2.55191	4.7	27	0.9975	0.00238095	0.138899	0.0821429	0.0886817
RS	46.9931	-1	-1		1032.9	0.209677	14.3945	3	2.13333	8.3	49	0.947	0	0	0.341176	0.131948
RS	16.4652	-0.389355	-0.978903	0.614402	1471.1	1.93548	4.4189	6	2.59247	5.4	55	0	0	0	0.456402	0.138177
Bu2	5.7546	0.785757	0.400034	1.18784	1377.2	1.85484	2.0833	8	2.66667	2.1		0.0001	0.193146	16.4178	0.521807	0.130342
RS	14.154	-0.121569	-0.64794	0.696322	1408.5	0.987903	8.3333	5	2.86207	3.9		0.3248	0.0236686	4.92098	0.639053	0.09574
RS	77.4785	-1	-1		939	1.80645	6.0333	5	2.32099	10.1	49	0.9985	0	0	0.00764331	0.058341
RS	11.5883	-0.494927	-1	0.901122	1220.7	0.258065	2.2222	3	2.27273	6.5		0.2922	0	0	0.65	0.14541
RS	51.9354	-1	-1	0.655362	1220.7	0.345622	4.7035	4	2.38462	14.5	48	0.9932	0	0	0.461538	0.133541
FS	70.1054	-0.0244301	-0.299809	0.204801	2848.3	3.66129	11.7794	5	2.25532	0.9	32	0.9985	0.0216216	1.44388	0.0972973	0.0960086
FS	70.1054	-0.895422	-0.899287	0.327681	2504	4.46774	15.6154	11	2.79418	5.1	36	0.9987	0	0	0.00630915	0.055912
RS	31.5004	-0.210358	-0.519231		1471.1	1.46774	32.8896	13	2.97312	2.7	24	0.9999	0.0359019	1.5312	0.132224	0.076581
FS	63.434	-0.905255	0.278195	0.368641	2065.8	3.06452	8.6112	8	2.94203	2.5	74	0.9945	0.00291545	0.207053	0.00728863	0.0668441
RS	34.8133	-0.500418	-1		1377.2	0.946237	6.3598	4	2.22727	6.1	59	0.9398	0	0	0.178404	0.110309
FS	15.6426	-0.423947	-0.701976	0.286721	2691.8	22.7419	45.0791	14	3.05556	0.5	39	0.9999	0.0364429	0.334263	0.00714908	0.0504123
RS	51.9354	-0.459264	-0.501466	0.614402	1377.2	0.693548	0.97725	3	2.125	4.3		0.0451	0.00632911	1.95862	0.348101	0.141282
RS	19.106	-1	-1		1377.2	0.225806	1.8561	4	2.41667	8.3		0.0847	0	0	0.5	0.13693
RS	15.6426	0.103448	-0.64	0.655362	1283.3	0.596774	11.3775	6	2.42105	3.9	53	0.4858	0.00413223	1.37899	0.289256	0.127087
FS	28.5027	-0.264394	-0.569892	0.16384	3474.3	6.19355	23.9583	8	2.57353	0.5	35	0.8868	0.0343511	1.09362	0.0585242	0.082383
RS	51.9354	0.037037	-0.4	0.778242	2065.8	0.483871	3.125	5	2.7	4.7		0.9214	0.00917431	4.04505	0.275229	0.122684
FS	23.3361	0.0304715	-0.410952	0.409601	1784.1	10.4516	17.2222	8	2.4343	0.9	36	0.5871	0.0637336	1.32609	0.0653783	0.0856914
RS	38.4747	-0.124359	-0.551887	0.655362	1283.3	1.01613	8.0208	5	2.46667	4.5	45	0.0643	0.00383142	0.720813	0.256705	0.123368
RS	17.2878	0.483444	-1		1158.1	0.225806	6.7419	2	2	5.7	34	0.8092	0	0	0.2	0.117762
RS	46.9931	-0.674063	-1		1189.4	0.709677	4.1811	4	2.25	6.7	70	0.0591	0	0	0.296167	0.128438
RS	63.434	-0.0872829	-0.513734	0.942082	1126.8	4.62903	7.5	6	2.37879	0.9		0.9993	0.014273	0.630841	0.0535236	0.0910784
FS	57.3975	-0.17161	-0.564756	0.245761	2785.7	3.83871	20.5714	5	2.45408	0.7		0.9973	0.02595	1.18796	0.108434	0.0935954
FS	10.4856	-0.1979	-0.343914	0.204801	2441.4	36.2097	61.9556	18	2.8686	0.5	22	0.9981	0.0843696	0.526619	0.00219856	0.0534518
Bu2	2.58571	0.804392	0.706513	0.573441	1846.7	0.822581	1.45	3	2.27778	2.3		0.002	0.149485	37.3878	0.376289	0.142129
RS	77.4785	0.674214	0.114827	0.614402	1502.4	1.35484	3.1944	3	2.07143	1.1		0.8924	0.0699301	10.0322	0.213287	0.135805
Bu2	2.85765	0.761468	0.621984	0.491521	1627.6	0.806452	4.3739	3	2.11538	2.3	19	0	0.20122	57.2675	0.426829	0.165714
FS	11.5883	-0.236318	-0.645199		2910.9	6.64516	11.5278	9	2.49545	1.1		0.9434	0.0285914	0.990052	0.0948396	0.0849908
Bu2	2.58571	0.890295	0.725965	0.860162	876.4	0.774194	1.5277	3	2.22222	2.3		0.0006	0.166667	55.0577	0.368056	0.148215
FS	14.154	-0.102504	-0.526849		3662.1	6.67742	12.0833	10	2.4313	0.7	35	0.9945	0.039267	1.26806	0.102094	0.088292
FS	15.6426	-0.198681	-0.496999	0.245761	3724.7	7.30645	27.0838	12	2.73718	1.5	34	0.9997	0.0525961	1.76656	0.15644	0.0779927
Bu2	3.15819	0.572585	0.574825		970.3	5.48387	7.3611	3	2.05769	0.9	37	0	0.197952	8.31187	0.269625	0.139922
FS	38.4747	0.330082	-0.302776	0.204801	3474.3	1.40323	9.0278	4	2.21277	0.9	33	0.9693	0.0285714	2.71516	0.195238	0.117802
Bu2	3.85743	0.835095	0.201979	0.778242	1345.9	1.64516	6.6666	4	2.18868	1.1	21	0	0.10241	10.1119	0.345382	0.128814
RS	46.9931	-1	-1	0.901122	1345.9	0.274194	4.4166	3	2.4	10.7	61	0.9649	0	0	0.262136	0.0848422
FS	23.3361	-0.151641	-0.383808	0.327681	3067.4	5.80645	8.6111	8	2.50195	2.3	39	0.9965	0.0307898	1.02277	0.0910308	0.0884834
RS	23.3361	-1	-1	0.860162	1596.3	0.33871	1.045	3	2.33333	10.5		0.1539	0	0	0.351852	0.148428
RS	42.5211	0.305922	0.117409	2.00705	1784.1	1.17742	5	7	2.27273	1.3		0.9916	0.0459559	6.69931	0.200368	0.116385
Bu2	2.33965	0.786404	0.659874		2003.2	1.32258	3.6111	4	2.28125	0.9		0.0003	0.175926	29.9796	0.324074	0.133748
Bu2	2.117	0.832474	0.823401	0.12288	2128.4	2.20968	7.6117	5	2.42857	1.7	30	0	0.436957	46.4412	0.597826	0.158791
Bu2	8.58486	0.778786	0.247059	0.696322	1126.8	0.645161	4.4792	3	2.25	1.3	26	0.9979	0.0359712	12.4533	0.136691	0.103239
Bu1	1.28403	0.935661	0.754132	0.245761	2942.2	1.08065	8.0482	3	2.11765	0.9	20	0	0.29316	45.4075	0.394137	0.168826
RS	57.3975	0.455254	0.367647	0.409601	1690.2	1.35484	2.5	4	2.27586	1.1		0.81	0.0686695	14.3192	0.244635	0.131147
Bu1	1.91554	0.935488	0.896502	0.450561	2284.9	1.75806	4.3921	6	2.37989	1.5		0	0.466448	61.2477	0.579378	0.168967
PBu	1.91554	0.908872	0.83313	0.450561	2597.9	0.806452	4.2701	3	2.03226	1.3	24	0	0.176923	33.142	0.246154	0.145898
PBu	1.28403	0.827377	0.966164		1658.9	6.67742	16.0067	6	2.17098	1.1	18	0	0.359193	10.2843	0.369446	0.159782
PBu	1.73325	0.967421	0.964926		2316.2	3.87097	6.2225	11	2.52542	1.3		0	0.493429	29.1789	0.523297	0.154774
PBu				0.860162	1001.6		4.294				72
PBu	2.33965	0.810219	0.91698	0.573441	1314.6	1.67742	6.464	5	2.25854	1.1		0	0.33452	30.8221	0.428233	0.16752
PBu	7.02869	0.464855	0.110595		1627.6	3.3871	14.9675	7	2.43165	2.7		0.0179	0.0687936	3.40019	0.239282	0.121526
PBu	1.56831	0.972551	0.937515	0.409601	2660.5	2.58065	12.8778	5	2.18182	1.3	17	0	0.406674	34.9003	0.45464	0.175548
PBu	3.15819	0.696543	0.698275	0.368641	1971.9	3.19355	17.6471	6	2.25	1.9		0	0.245614	13.5876	0.336032	0.131881
PBu	70.1054	0.497156	0.304692	0.491521	1502.4	7.69355	6.6845	9	2.35842	1.7	57	0.3329	0.109564	3.33176	0.155569	0.10885
PBu	1.73325	0.944147	0.97276	0.368641	2159.7	3.46774	15.0065	10	2.61084	1.3	29	0	0.542818	36.2818	0.596685	0.152477
PBu					1690.2		11.4383				51
PBu	2.33965	0.686903	0.212783	1.6384	1565	2.04839	8.5049	2	2	1.7	54	0	0.180203	22.5146	0.461929	0.142208
PBu	3.49034	0.811509	0.950035		1158.1	3.6129	5	2	2	1.7		0	0.165814	8.24703	0.177073	0.113714
PBu				0.573441	1627.6		5.3452
PBu							5.6298
PBu	5.20698	0.669735	0.162791	0.450561	2472.7	1.12903	9.4348	5	2.36709	1.9		0	0.154989	26.6231	0.507431	0.129749
PBu							6.7323
PBu	6.35982	0.877423	0.244344	0.491521	1940.6	1.39785	2.166	6	2.41667	2.9		0.0107	0.0769231	17.7939	0.278846	0.134446
PBu	1.28403	0.94683	0.988985		3599.5	1.67742	5.0074	5	2.2234	1.1	15	0	0.304239	37.0266	0.316708	0.149951
PBu	21.9701	0.485902	0.350439		1846.7	8.77688	24.4303	5.5	2.26773	0.9	20	0.05425	0.183244	3.79809	0.182464	0.106912
PBu	2.33965	0.787992	0.661907	0.532481	1658.9	1.26344	6.1229	4	2.24	1.9	41	0.0003	0.241379	36.5899	0.470219	0.157363
PBu	77.4785	0.4891	0.626374	1.14688	1502.4	3.43548	9.4372	7	2.25385	1.9	22	0.1801	0.0749014	4.82631	0.105125	0.112537
PBu	2.58571	0.550393	0.68572	1.59744	1690.2	7.70161	7.355	4	2.19868	1.1		0	0.16112	4.86619	0.204236	0.10993
PBu	1.41907	0.975541	0.961883	0.409601	1690.2	0.935484	3.7094	5	2.41791	1.1	38	0	0.29087	54.1965	0.341826	0.139503
PBu	2.85765	0.987493	0.895944	0.942082	1064.2	0.741935	10.6544	3	2.14815	2.1	33	0	0.422078	123.257	0.545455	0.194839
PBu				1.35168	876.4	0.16129	2.5724
PBu	4.71147	0.12199	0.556479	0.245761	1565	56.6129	64.8461	22	3.64662	0.7	21	0.4864	0.402479	1.43208	0.000180538	0.0481112
PBu	46.9931	0.71965	0.494287		1095.5	2.64516	6.5432	3	2.09524	1.1	22	0.6935	0.0782281	6.13362	0.143261	0.10714
PBu	2.33965	0.868416	0.696526	1.10592	876.4	2.83871	6.9217	6	2.35052	1.3		0	0.238372	16.9754	0.37936	0.139084
PBu	7.62117	0.615382	0.311175		907.7	1.09677	3.2035	6	2.64443	3.3		0.2032	0.143437	25.0005	0.595464	0.139834
PBu	51.9354	0.623188	0.314966	0.819202	1314.6	1.22581	5.679	5	2.3871	1.9		0.2055	0.109375	16.5293	0.29375	0.134582
PBu	2.85765	0.802339	0.663027	0.983043	1658.9	2.85484	11.1764	4	2.16234	2.1		0	0.286969	20.8028	0.467057	0.164796
PBu	1.16183	0.8608	0.979057	0.368641	2191	2.62903	7.4923	3	2.0246	0.9	17	0	0.212051	16.0897	0.23911	0.142497
PBu	1.16183	0.857198	0.989701	0.327681	2817	3.98387	10.049	3	2.04636	0.9	17	0	0.369777	17.6421	0.384659	0.19219
PBu	2.117	1	0.91947	0.778242	1971.9	0.435484	4.3803	5	2.29091	1.7		0	0.382883	133.878	0.509009	0.173697
PBu	2.117	0.772866	0.662431	0.655362	1252	3.06452	10.9392	4	2.25926	0.7	19	0	0.154605	10.5075	0.224507	0.115939
PBu	4.71147	0.978906	0.862556			2.33871	3.0895	4	2.26207	3.1		0	0.253608	25.3353	0.474227	0.174716
PBu	4.26311	0.756436	0.514516	0.860162	970.3	1.22581	9.941	3	2.09524	1.5	32	0	0.136449	20.7835	0.317757	0.141519
PBu	9.28085	0.587415	-0.496198	0.614402	1158.1	0.362903	10.3091	3	2.11806	4.8	59	0.0504	0.0209581	5.99301	0.388224	0.154768
PBu	1.41907	0.958631	0.656874	0.655362	939	1.45161	5.2941	3	2.20339	1.3		0	0.378378	41.416	0.63964	0.159963
PBu	7.7679	0.882229	0.253173	0.491521	1596.3	1.24194	10.5677	5	2.38372	2.5	68	0	0.138085	25.1364	0.461024	0.146555
PBu	4.71147	0.794666	0.677796		1189.4	0.645161	5.9916	4	2.42105	1.7	34	0.2765	0.234694	126.206	0.602041	0.163349
PBu	14.154	0.597764	0.453441	0.696322	1345.9	1.87097	5.2367	3	2.04255	2.3		0.6874	0.0692308	8.75545	0.198462	0.125528
PBu	5.20698	0.665358	0.346055		970.3	3.56452	14.8303	4	2.21016	0.5	36	0.1612	0.0754098	3.42644	0.392896	0.145882
PBu	1.16183	0.992814	0.985214	0.286721	3223.9	0.645161	6.4464	7	2.94505	1.1	21	0	0.551205	136.273	0.572289	0.153809
PBu	2.58571	0.365046	0.448609	0.573441	1784.1	2.70968	11.1841	3	2.1129	2.3		0.3894	0.206651	22.8963	0.517815	0.137719
PBu	2.58571	0.504044	0.556791		1095.5	0.951613	4.2712	4	2.43478	2.3		0	0.134058	18.1335	0.398551	0.125842
PBu	2.33965	0.944907	0.625282	0.450561	3255.2	1.87097	4.8639	7	2.28421	1.5	73	0	0.254934	34.3068	0.444079	0.149739
PBu	3.15819	0.814647	0.651104	0.983043	1314.6	1.14516	2.7237	4	2.21212	2.5		0.0009	0.252874	69.8755	0.591954	0.170279
PBu	2.33965	0.959269	0.903653	0.532481	1533.7	2.54839	14.5041	7	2.59908	1.7	20	0	0.459309	28.0861	0.566332	0.154032
PBu	1.91554	0.8712	0.768438	0.409601	2034.5	0.693548	1.6226	4	2.15789	1.5		0	0.206667	66.9216	0.333333	0.142891
PBu	1.16183	0.964688	0.986189	0.327681	2316.2	1.22581	6.4357	4	2.24711	1.1	20	0	0.399115	56.6346	0.439906	0.182559
PBu	7.7679	0.746589	0.170213	0.245761	2910.9	0.887097	8.8917	3	2.1	0.7	23	0.752	0.0721154	16.6989	0.225962	0.117916
PBu	4.71147	0.963375	0.449511	0.12288	2191	0.5	3.9532	3	2.30769	1.9	35	0.0004	0.151786	71.5332	0.321429	0.145265
PBu	42.5211	0.526292	0.41522	1.06496	1533.7	1.6129	9.432	3	2.03226	1.5	17	0.9794	0.0440415	5.5422	0.134715	0.107413
PBu	3.15819	0.829666	0.766212		1565	3.24194	12.22	6	2.33521	2.3	34	0	0.357602	12.639	0.484654	0.142711
PBu					907.7		4.5518
PBu	4.71147	0.595855	0.450939		2003.2	0.732527	6.12	3	2.05263	3.9	128	0.2601	0.107843	26.4094	0.45098	0.159372
PBu	42.5211	-0.370344	-0.361702	0.983043	845.1	0.854839	2.7084	4	2.53333	5.3		0.9122	0	0	0.194118	0.0971371
PBu	5.20698	0.585841	0.187475	0.655362	2472.7	3.35484	11.7091	8	2.37344	2.7	44	0	0.128049	9.51936	0.504355	0.13314
PBu	3.42441	0.703918	0.35012	0.573441	1471.1	0.951613	2.7259	2.5	2.05	1.3		0.516	0.0786839	17.3889	0.264875	0.143892
PBu	2.58571	0.721658	0.419387	0.573441	1502.4	1.20968	4.5833	3	2.05556	1.9		0.3444	0.123457	25.487	0.316049	0.145963
PBu	2.58571	0.912379	0.852258	0.491521	1658.9	1.19355	3.0465	5	2.36585	1.1	24	0	0.302885	36.4358	0.415865	0.160716
PBu	1.73325	0.821773	0.83908	0.409601	2441.4	3.29032	8.8637	4	2.15385	1.3	34	0	0.206897	13.8392	0.275862	0.139049
PBu	1.05127	0.939226	0.995229	1.59744	2378.8	2.06452	12.655	5	2.20779	0.9	16	0	0.283721	33.075	0.288372	0.146671
PBu	2.58571	0.852396	0.899629		1377.2	4.08065	6.636	4	2.07719	2.1		0	0.373684	20.2884	0.461053	0.185913
PBu					2284.9		8.3647				18
PBu				0.450561	876.4		11.2769				19
PBu					1001.6						26
PBu	8.58486	0.687927	-0.0491752	0.532481	2253.6	3.35484	7.0908	5	2.25556	2.1		0	0.138425	9.24741	0.429594	0.155974
PBu	5.20698	0.839836	0.377049	0.327681	2535.3	0.870968	10.6744	3	2.10714	0.9	27	0.1323	0.116809	21.9072	0.236467	0.125759
PBu	9.48774	0.844055	0.366279	0.245761	2003.2	1.22581	13.2637	2	2	1.3	27	0.6093	0.0942029	18.1959	0.235507	0.12681
PBu	2.85765	0.914128	0.766105		1189.4	1.69355	1.4028	4	2.17647	2.1		0	0.307902	43.0146	0.523161	0.180554
PBu	3.15819	0.765766	0.203566	0.573441	1815.4	1.02151	13.2792	4	2.36364	2.1	27	0.0485	0.168539	45.3122	0.370787	0.141831
PBu	1.91554	0.593426	0.762768		2817	1.90323	7.9167	3	2.17857	1.5	29	0.0002	0.2	24.1814	0.34	0.127985
PBu	2.33965	0.982047	0.857229	0.450561	1721.5	0.306452	26.0133	5	2.49091	1.9	22	0	0.431535	90.1166	0.622407	0.151176
PBu	3.85743	0.78408	0.464673	0.614402	1408.5	0.822581	4.5767	5	2.25	1.9	25	0	0.154574	24.339	0.37224	0.146859
PBu				0.696322	1314.6		7.2597				24
PBu	3.85743	0.846264	0.90099	0.614402	1408.5	0.274194	4.735	2	2	3.1	37	0.0386	0.115942	40.3242	0.318841	0.151146
PBu	2.33965	0.626079	0.518685		1940.6	0.951613	14.327	3	2.07143	1.9	24	0.0086	0.161088	17.9551	0.338912	0.148779
PBu	4.71147	0.489238	0.268309	0.491521	2472.7	4.80645	12.7083	9	2.89632	2.3		0.0029	0.173777	7.65268	0.416753	0.0996301
PBu	2.58571	0.973568	0.675978	0.532481	1502.4	0.387097	1.9033	3	2.2	2.1		0.0552	0.133333	93.3202	0.35	0.146938
PBu				0.368641	2660.5		3.54
PBu	2.58571	0.821563	0.640682	0.819202	2003.2	2.90323	25.3187	5	2.39306	1.9	60	0	0.271523	21.6725	0.435194	0.138331
PBu	2.33965	0.658257	0.461073	0.778242	1252	4.20968	10.1445	4	2.15652	0.7	24	0.0002	0.185971	7.76191	0.245514	0.121647
PBu	77.4785	-0.964627	-1	0.368641	1940.6	3.82258	10.625	9	2.70996	6.3		0.4798	0	0	0.00384615	0.0643651
PBu	1.91554	0.930945	0.85572	0.491521	2097.1	0.935484	18.1977	5	2.35938	1.7	23	0	0.39527	65.3669	0.560811	0.163445
PBu				0.573441	2003.2		3.5136
PBu	5.7546	0.785757	0.400034	1.18784	1377.2	1.85484	2.0833	8	2.66667	2.1		0.0001	0.193146	16.4178	0.521807	0.130342
PBu	77.4785	-0.804452	-0.617117	0.409601	1752.8	1.58065	9.7917	7	2.72174	1.3	37	0.98	0.00358423	0.255544	0.0268817	0.0689163
PBu				0.819202	1627.6		3.4219
PBu	2.85765	0.761468	0.621984	0.491521	1627.6	0.806452	4.3739	3	2.11538	2.3	19	0	0.20122	57.2675	0.426829	0.165714
PBu	3.15819	0.572585	0.574825		970.3	5.48387	7.3611	3	2.05769	0.9	37	0	0.197952	8.31187	0.269625	0.139922
PBu					1064.2
PBu	3.85743	0.835095	0.201979	0.778242	1345.9	1.64516	6.6666	4	2.18868	1.1	21	0	0.10241	10.1119	0.345382	0.128814
PBu	2.33965	0.786404	0.659874		2003.2	1.32258	3.6111	4	2.28125	0.9		0.0003	0.175926	29.9796	0.324074	0.133748
PBu	2.117	0.832474	0.823401	0.12288	2128.4	2.20968	7.6117	5	2.42857	1.7	30	0	0.436957	46.4412	0.597826	0.158791
PBu						0.112903	5.75				89
PBu					1690.2		6.0603				28
PBu	1.28403	0.935661	0.754132	0.245761	2942.2	1.08065	8.0482	3	2.11765	0.9	20	0	0.29316	45.4075	0.394137	0.168826
PBu	1.91554	0.935488	0.896502	0.450561	2284.9	1.75806	4.3921	6	2.37989	1.5		0	0.466448	61.2477	0.579378	0.168967

## Sheet: S4C
RS	SAM rate(Hz)	Vector strength	Stderr
	2	0.283506	0.0377769
	4	0.259396	0.0340511
	8	0.213621	0.0332205
	16	0.111808	0.0270833
	32	0.0418976	0.0112489
	64	0.0226624	0.00541523
	128	0.0123839	0
	256	0	0
	512	0	0
FS
	2	0.29879	0.028286
	4	0.244362	0.0247694
	8	0.21154	0.0238918
	16	0.121516	0.0245469
	32	0.0517546	0.016049
	64	0.047253	0.0149921
	128	0.0409973	0.0132135
	256	0.00384742	0.00457402
	512	0	0
Bu1
	2	0.493477	0.104593
	4	0.55293	0.0899071
	8	0.584414	0.083407
	16	0.558397	0.0957409
	32	0.342267	0.101282
	64	0.228201	0.0822247
	128	0.07493	0.0535843
	256	0	0
	512	0	0
Bu2
	2	0.431535	0.0738193
	4	0.440552	0.076364
	8	0.343155	0.0718302
	16	0.161894	0.0649251
	32	0.104232	0.0569791
	64	0.0396675	0.0384831
	128	0.0117588	0.0114077
	256	0	0
	512	0	0

## Sheet: S4D
	Fraction sync units(>= 16 Hz)
RS	0.219178
FS	0.488889
Bu1	0.8125
Bu2	0.3125

## Sheet: S4E
RS	CImax
	3.03679
	48.8181
	1.04866
	6.36268
	2.70132
	6.86368
	3.42047
	3.53789
	5.34481
	13.3878
	2.83023
	8.43808
	8.5213
	4.53632
	13.7935
	8.77097
	29.3621
	4.19801
	2.60332
	18.6077
	16.9705
	3.38367
	12.3803
	6.40847
	5.6466
	10.8131
	14.5183
	3.40076
	6.69803
	6.12237
	1.46616
	4.91039
	7.5195
	2.10649
	6.9976
	13.9417
	6.46006
	8.51395
	4.66146
	49.1709
	2.55172
	0.809654
	1.28358
	3.84267
	1.89437
	1.64287
	16.9507
	3.72275
	0.888935
	5.86665
	0.91238
	6.36467
	4.78558
	0.218983
	1.43244
	3.85893
	2.43655
	3.45769
	39.3999
	0.578154
	7.87421
	0.348731
	11.1349
	1.61662
	1.73355
	8.40468
	7.85436
	3.6565
	20.8563
	16.0144
	58.836
	10.0981
	5.94582
	0.782824
	11.4777
	5.05238
	6.67888
	0.119372
	5.81705
	1.7357
	0.572947
	2.91975
	17.5653
FS	4.26627
	2.46526
	1.65355
	4.06636
	1.81283
	1.84589
	2.07321
	5.00701
	2.46415
	3.17851
	1.69969
	1.8088
	1.32408
	3.071
	6.71621
	1.84022
	5.77653
	1.35498
	1.20893
	2.98539
	1.70034
	3.33276
	6.13072
	1.57778
	6.59701
	4.96817
	1.17028
	2.90745
	3.16176
	1.80675
	0.2988
	4.13317
	1.98194
	12.2187
	1.46338
	1.36856
	0.901643
	1.95245
	1.27886
	1.25063
	1.95581
	4.90205
Bu1	48.8866
	29.5889
	31.3486
	28.5188
	18.2015
	52.4618
	39.5074
	35.1505
	235.563
	180.185
	8.18828
	17.219
	3.02342
	60.9822
	18.2522
	7.5514
	72.806
Bu2	14.1486
	2.06939
	20.1962
	40.5902
	26.3201
	6.02958
	1.77435
	13.5099
	12.0729
	31.2981
	9.58646
	6.40847
	81.3123
	74.0538
	14.113
	1.66681
	26.8118

## Sheet: S4F
Labeled by Criteria
	RS	Cost(q)	0	1	1.1487	1.31951	1.51572	1.7411	2	2.2974	2.63902	3.03143	3.4822	4	4.59479	5.27803	6.06287	6.9644	8	9.18959	10.5561	12.1257	13.9288	16	18.3792	21.1121	24.2515	27.8576	32	36.7584	42.2242	48.5029	55.7152	64	73.5167	84.4485	97.0059	111.43	128	147.033	168.897	194.012	222.861	256
		Normalized Information(H)	0.0664061	0.953966	0.953966	0.953966	0.953966	0.953966	0.953966	0.949239	0.949239	0.949239	0.944914	0.944914	0.948003	0.963984	0.963984	0.977977	0.985282	1	0.98273	0.992695	0.989687	0.986168	0.97427	0.967878	0.998415	0.968415	0.954691	0.929015	0.915075	0.869873	0.884189	0.857841	0.829264	0.768646	0.715333	0.69989	0.707142	0.601859	0.563049	0.570569	0.522467	0.512583
			0.328434	0.914244	0.914244	0.914244	0.914244	0.914244	0.914244	0.914244	0.90952	0.920785	0.920785	0.936047	0.936047	0.946857	0.945676	0.952852	0.952852	0.951853	0.965752	0.974019	0.967932	0.972656	0.972202	0.966842	0.966116	0.980015	1	0.982195	0.973837	0.971748	0.977471	0.954306	0.945767	0.934411	0.920967	0.832703	0.784484	0.748256	0.699092	0.636483	0.57202	0.493641
			0.186447	0.970347	0.970347	0.970347	0.970347	0.970347	0.970347	0.969602	0.974014	0.985309	1	1	1	0.989201	0.982234	0.978283	0.979537	0.958128	0.958329	0.962848	0.941427	0.957478	0.970808	0.984446	0.992607	0.984765	0.936128	0.918173	0.910201	0.937429	0.884581	0.824931	0.784207	0.798212	0.747138	0.70128	0.67184	0.654192	0.600894	0.585376	0.558821	0.541387
			0.2514	0.924122	0.924122	0.93689	0.93689	0.923028	0.924396	0.924396	0.935157	0.932695	0.946557	0.95285	0.963794	0.960055	0.964706	0.960237	0.964341	0.982307	0.990698	0.980666	0.973735	0.98021	0.981031	1	0.985773	0.973096	0.953853	0.945554	0.901705	0.89948	0.867278	0.858012	0.830123	0.795586	0.790734	0.740401	0.71917	0.656398	0.592914	0.544013	0.472157	0.434856
			0.0685784	0.972838	0.972838	0.972838	0.972838	0.972838	0.972838	0.972838	0.972838	0.972838	0.972838	0.96801	0.968888	0.968888	0.968888	0.981106	0.953089	0.95861	0.960781	0.962328	0.95563	0.945998	0.933872	0.962305	0.958517	1	0.997159	0.97002	0.962236	0.963529	0.951888	0.963714	0.963437	0.923964	0.978519	0.927544	0.914078	0.875829	0.830719	0.754544	0.736598	0.692343
			0.138631	0.987006	0.987006	0.987006	0.98896	0.987476	0.987476	0.975749	0.955697	0.955697	0.95957	0.944694	0.967352	0.964022	0.977812	0.988997	0.966049	0.96442	0.956204	0.98031	0.964384	0.939916	0.976437	1	0.939084	0.905277	0.932025	0.902816	0.901477	0.9161	0.90792	0.903576	0.893297	0.894455	0.904662	0.870747	0.781816	0.728428	0.675221	0.662552	0.630266	0.617598
			0.0755032	0.954521	0.962382	0.962382	0.962382	0.962382	0.962382	0.954858	0.954858	0.954858	0.95236	0.963954	0.970102	0.984139	0.983184	0.984812	1	0.959827	0.961961	0.949187	0.976138	0.976278	0.997024	0.963308	0.938014	0.922125	0.887959	0.906656	0.874316	0.89217	0.916538	0.955981	0.911008	0.859521	0.854468	0.833301	0.812611	0.800988	0.757924	0.645939	0.59274	0.559417
			0.0604375	0.899908	0.899908	0.899908	0.899908	0.899908	0.899908	0.899908	0.899908	0.899908	0.899908	0.899908	0.904947	0.90794	0.917929	0.915054	0.921248	0.946886	0.944278	0.989063	0.973651	0.985951	0.978838	0.982128	0.982128	0.937846	0.945345	0.946027	0.951451	0.979312	1	0.977711	0.968227	0.956371	0.874329	0.876226	0.871188	0.865201	0.815021	0.845016	0.820771	0.793029
			0.465165	0.974263	0.974263	0.978231	0.978231	0.978231	0.978231	0.978231	0.978231	0.978231	0.978231	0.978231	0.978231	0.978231	0.978231	0.978231	0.978231	0.930009	0.93748	0.961251	1	0.996068	0.983628	0.945594	0.880715	0.787596	0.827274	0.828847	0.779875	0.742413	0.730652	0.70227	0.695407	0.645934	0.613584	0.572118	0.566148	0.527542	0.56933	0.514245	0.474424	0.446113
			0.512661	0.901943	0.901943	0.901943	0.901943	0.901943	0.901943	0.901943	0.901943	0.968992	0.978073	0.978073	0.978073	0.974882	0.976846	0.976846	0.976846	0.984659	0.982573	0.97881	1	1	0.86488	0.881244	0.809818	0.769237	0.764164	0.727061	0.682962	0.603927	0.510043	0.513888	0.494743	0.441235	0.397918	0.392207	0.392968	0.424177	0.427695	0.401575	0.389213	0.368591
			0.294378	0.887103	0.887103	0.887103	0.887103	0.887103	0.887103	0.887103	0.887103	0.887103	0.887103	0.887103	0.887103	0.871774	0.871172	0.857082	0.885616	0.913619	0.984317	0.973873	0.956243	0.938365	0.918186	0.962615	1	0.986441	0.953057	0.860304	0.858852	0.821432	0.715085	0.69264	0.655857	0.709173	0.663858	0.62796	0.630332	0.622367	0.567458	0.564485	0.503381	0.478599
			0.228528	0.986812	0.986812	0.986812	0.986812	0.986812	0.986812	0.989739	0.989739	0.989492	0.989492	0.985167	0.980185	0.98548	0.975235	0.975235	0.972357	0.958593	0.951933	0.95856	0.962721	0.965056	0.957738	0.965812	0.981944	0.983095	0.994392	0.984641	0.974577	0.993028	0.996349	0.984394	0.977734	1	0.998652	0.957721	0.888754	0.874842	0.879002	0.835573	0.784315	0.755521
			0.189269	0.771185	0.771185	0.771185	0.771185	0.771185	0.771185	0.771185	0.771185	0.771185	0.771185	0.832088	0.832088	0.832088	0.832088	0.816395	0.8424	0.86295	0.937154	0.921686	0.936855	0.936855	1	1	0.974667	0.983037	0.983485	0.98214	0.932447	0.888357	0.908683	0.91227	0.737408	0.722642	0.659916	0.659916	0.643887	0.603542	0.603542	0.564071	0.518719	0.466119
			0.189989	0.949567	0.949567	0.949567	0.949567	0.949567	0.949567	0.955697	0.955697	0.975352	0.975352	0.952221	0.960501	0.920369	0.920369	0.920369	0.920369	0.920369	0.938634	0.938634	0.928332	0.947545	0.960437	0.979207	1	0.99368	0.963092	0.949377	0.92157	0.914492	0.90419	0.893762	0.893762	0.841117	0.840043	0.843266	0.85401	0.834608	0.842634	0.846489	0.843266	0.8226
			0.140001	0.82266	0.82266	0.82266	0.82266	0.826714	0.826714	0.826178	0.831129	0.83763	0.840962	0.85584	0.871288	0.868935	0.866826	0.873828	0.901136	0.930122	0.975488	1	0.972214	0.924902	0.93491	0.919497	0.888297	0.884616	0.846077	0.862911	0.838492	0.817289	0.776	0.773402	0.704643	0.657412	0.573729	0.523912	0.50681	0.460348	0.449758	0.424967	0.412268	0.396796
			0.0607707	0.815063	0.815063	0.815063	0.817528	0.817528	0.817528	0.812551	0.789448	0.789448	0.789448	0.803032	0.796274	0.802278	0.804401	0.814606	0.824034	0.851406	0.859488	0.881677	0.882431	0.907839	0.937974	0.951466	0.996073	1	0.991987	0.999155	0.964022	0.937243	0.944229	0.930897	0.943521	0.902634	0.839056	0.827596	0.74742	0.650352	0.599808	0.522281	0.500228	0.447927
			0.150169	0.856785	0.856785	0.856785	0.856785	0.856785	0.856785	0.856785	0.856785	0.856785	0.856785	0.856785	0.856785	0.862838	0.868624	0.868411	0.914247	0.940298	0.940298	0.946964	0.951817	0.951817	0.968962	0.997947	1	0.992374	0.990054	0.986268	0.987334	0.953444	0.889342	0.841106	0.79039	0.79671	0.767965	0.75538	0.75538	0.758286	0.766472	0.744634	0.734928	0.717596
			0.0519563	0.928982	0.916006	0.911968	0.911968	0.91249	0.91249	0.91249	0.913227	0.911185	0.911185	0.918049	0.911907	0.91183	0.896689	0.891806	0.87639	0.8671	0.861203	0.873349	0.857933	0.821725	0.834577	0.881119	0.8991	0.94664	0.961136	0.974495	1	0.980975	0.938824	0.897119	0.858792	0.812312	0.749678	0.696502	0.624163	0.586036	0.474234	0.408467	0.350623	0.296527
			0.244758	0.739476	0.739476	0.739476	0.739476	0.739476	0.777196	0.777196	0.777196	0.777196	0.838767	0.838767	0.860524	0.860524	0.877596	0.877596	0.871864	0.925177	0.921787	0.921787	0.921787	0.921787	0.959199	0.99359	1	1	0.935223	0.883636	0.863421	0.904468	0.861325	0.847951	0.724622	0.712666	0.673035	0.645116	0.647458	0.602262	0.605011	0.577504	0.52024	0.533307
			0.112742	0.883644	0.883644	0.883644	0.883644	0.883644	0.884206	0.884206	0.884206	0.88599	0.898268	0.898181	0.892965	0.892965	0.899928	0.904869	0.920479	0.930773	0.917209	0.957762	0.973372	0.968531	1	0.984365	0.959684	0.944436	0.889209	0.897844	0.926206	0.905742	0.891093	0.881835	0.86076	0.84772	0.800392	0.80396	0.776809	0.742682	0.732899	0.729368	0.691735	0.657084
			0.171665	0.943664	0.943664	0.943664	0.943664	0.946265	0.946265	0.940429	0.940429	0.975039	0.975039	0.975039	0.975039	0.975039	0.986711	0.986711	0.97995	0.970243	0.970243	0.980644	1	0.963021	0.966719	0.942798	0.958398	0.944127	0.941469	0.935402	0.917259	0.942393	0.943664	0.88288	0.821402	0.808979	0.808979	0.898885	0.803721	0.737389	0.737389	0.717629	0.681574	0.687641
			0.0862665	0.899154	0.899154	0.906271	0.906271	0.902628	0.902171	0.902719	0.923445	0.926997	0.94387	0.952019	0.9504	0.94643	0.922321	0.945228	0.958914	0.971151	0.956694	0.947644	0.931137	0.9545	0.978857	0.980319	1	0.994437	0.959724	0.975095	0.935943	0.919592	0.902523	0.875359	0.887047	0.871311	0.780364	0.741616	0.721413	0.697592	0.620684	0.602544	0.467808	0.452215
			0.393159	1	1	1	1	1	1	0.981833	0.981833	0.981833	0.981833	0.981833	0.981833	0.981833	0.981833	0.981833	0.981833	0.981833	0.981833	0.981833	0.934018	0.915383	0.915383	0.858449	0.779747	0.797914	0.761439	0.630878	0.630878	0.590124	0.590124	0.590124	0.378896	0.378896	0.378896	0.378896	0.378896	0.335126	0.335126	0.139999	0.139999	0.139999
			0.18311	0.820481	0.820481	0.829173	0.829173	0.841427	0.841427	0.847026	0.847026	0.847026	0.86598	0.87514	0.947032	0.960387	0.944919	0.945085	0.969653	0.988078	0.988078	1	0.996952	0.999608	0.97255	0.962349	0.940211	0.919989	0.885628	0.87692	0.866508	0.862961	0.851553	0.825763	0.835044	0.803564	0.79042	0.777412	0.755319	0.690007	0.605061	0.579754	0.564965	0.478571
			0.11874	0.963708	0.963708	0.963708	0.963708	0.963708	0.952482	0.952482	0.952482	0.952482	0.952482	0.952482	0.947084	0.962305	0.965284	0.949913	0.970034	0.933872	0.946566	0.940759	0.945789	0.924156	0.896824	0.887713	0.906755	0.912844	0.917377	0.939766	0.984175	0.995445	0.986053	1	0.910641	0.874846	0.896673	0.854552	0.815713	0.846175	0.801291	0.735961	0.702498	0.615428
			0.167835	0.919184	0.919184	0.919184	0.919184	0.919184	0.919184	0.918921	0.93161	0.952214	0.949281	0.941761	0.966106	0.992856	1	0.97214	0.993984	0.951274	0.988627	0.958022	0.911909	0.905141	0.913357	0.938133	0.931215	0.934674	0.909616	0.910931	0.921421	0.918921	0.897866	0.870815	0.844835	0.798007	0.805959	0.786766	0.787499	0.705423	0.685534	0.625378	0.591089	0.552815
			0.116897	0.909298	0.931578	0.931578	0.931578	0.931578	0.931578	0.924614	0.924614	0.924614	0.924614	0.931606	0.931606	0.931606	0.949446	0.970201	0.953164	0.986876	0.986876	0.96934	0.955856	0.967925	0.970728	0.972143	0.96024	1	0.978608	0.959796	0.952804	0.898615	0.875947	0.877584	0.866291	0.884132	0.886823	0.870481	0.884326	0.854	0.837796	0.792681	0.790572	0.731889
			0.0617634	0.884265	0.884265	0.884265	0.892216	0.892216	0.898706	0.904361	0.894397	0.881448	0.891371	0.896098	0.904789	0.906093	0.921765	0.914368	0.944804	0.950449	0.958139	0.97331	0.957711	0.979445	0.977995	0.966747	1	0.989712	0.970315	0.955186	0.922903	0.864837	0.845503	0.787896	0.734088	0.674416	0.640484	0.589629	0.495002	0.421327	0.332565	0.32116	0.301294	0.288554
			0.15697	0.916808	0.916808	0.922359	0.929067	0.929067	0.929067	0.929067	0.933308	0.943254	0.951349	0.951966	0.965921	0.976715	0.982498	0.96623	1	0.986122	0.956361	0.956438	0.936777	0.922205	0.894449	0.921126	0.886122	0.910486	0.875867	0.844641	0.797456	0.770062	0.752914	0.756808	0.693123	0.601897	0.568512	0.498805	0.467301	0.405466	0.319337	0.269229	0.252321	0.220316
			0.246411	0.892751	0.894808	0.894808	0.897588	0.901357	0.89542	0.89542	0.91378	0.91378	0.90979	0.920643	0.943195	0.937871	0.966753	0.95912	0.943274	0.931385	0.951472	0.965465	0.966234	0.971558	1	0.964161	0.963266	0.952115	0.935955	0.920548	0.924977	0.901577	0.838521	0.813362	0.824355	0.759431	0.711342	0.68623	0.65683	0.590838	0.558281	0.548497	0.487703	0.481295
			0.0602023	0.967032	0.979607	0.985378	0.985378	0.985378	0.985378	0.984093	0.992635	0.992635	0.986104	0.97166	0.977168	0.96608	0.962177	0.942725	0.944795	0.940631	0.941892	0.947567	1	0.982629	0.939381	0.933385	0.924533	0.911434	0.940083	0.926948	0.924283	0.882475	0.869958	0.845735	0.834218	0.815396	0.789185	0.775562	0.718334	0.716157	0.722594	0.711338	0.626115	0.613444
			0.0837291	0.906335	0.906335	0.906335	0.906335	0.906335	0.893921	0.893921	0.893921	0.893921	0.903793	0.888138	0.90198	0.917852	0.937744	0.923724	0.936236	0.928424	0.917507	0.932808	0.984246	0.967724	1	0.999409	0.971665	0.905931	0.918325	0.886936	0.891182	0.862562	0.857576	0.822069	0.781202	0.749133	0.73734	0.659783	0.564611	0.527153	0.488207	0.437192	0.398798	0.348039
			0.357707	0.914053	0.917368	0.957833	0.957833	0.957833	0.957833	0.957833	0.957833	0.97932	0.955827	0.96994	0.973191	0.995266	0.992867	0.995266	1	0.978993	0.970573	0.967323	0.969002	0.961171	0.956699	0.915427	0.892217	0.889512	0.887352	0.904105	0.91582	0.908141	0.908119	0.838903	0.828214	0.794752	0.763034	0.72499	0.658086	0.65128	0.572881	0.558549	0.550543	0.472209
			0.102853	0.962656	0.962656	0.951993	0.964872	1	0.994321	0.978852	0.982363	0.966749	0.962024	0.980486	0.970762	0.95408	0.95018	0.942414	0.933628	0.956928	0.973966	0.953708	0.952171	0.959452	0.974192	0.966393	0.949938	0.911477	0.912156	0.893484	0.905134	0.947365	0.975357	0.952316	0.894342	0.85148	0.821562	0.748184	0.743864	0.702652	0.689643	0.653561	0.679109	0.661181
			0.193415	0.939701	0.939701	0.939701	0.939701	0.939701	0.939701	0.939701	0.939701	0.939701	0.939701	0.939701	0.985194	1	0.977313	0.977313	0.949731	0.934985	0.913075	0.927821	0.927821	0.927821	0.927821	0.927821	0.933313	0.924955	0.939761	0.941791	0.861552	0.861552	0.818985	0.782328	0.766388	0.725134	0.694388	0.621493	0.624299	0.562645	0.539988	0.519451	0.530209	0.529684
			0.296217	0.954777	0.954777	0.954777	0.954777	0.954777	0.954777	0.954777	0.954777	0.995566	0.987438	0.987438	0.987438	0.987438	0.987438	0.987438	1	1	1	0.961428	0.957881	0.957881	0.97229	0.97229	0.967709	0.971403	0.971403	0.918717	0.887756	0.831523	0.855021	0.848001	0.839282	0.873494	0.871499	0.837065	0.847484	0.883766	0.83773	0.749501	0.711343	0.615274
			0.120208	0.833011	0.833011	0.876147	0.888285	0.888285	0.882131	0.895904	0.896333	0.902148	0.927254	0.929474	0.905731	0.93525	0.968028	0.950256	0.950023	0.974752	0.979996	0.979944	0.990147	0.985007	0.965626	1	0.996729	0.96621	0.944168	0.937535	0.936717	0.93281	0.915389	0.912066	0.886	0.802986	0.785085	0.714377	0.637944	0.655832	0.598728	0.551334	0.495216	0.471383
			0.0487759	0.943846	0.943846	0.943846	0.943846	0.943846	0.943846	0.943846	0.931632	0.931632	0.932205	0.943245	0.953589	0.950177	0.950177	0.953398	0.940789	0.941021	0.93458	0.973731	0.981018	0.976337	0.994528	1	0.99607	0.963646	0.937213	0.937213	0.937336	0.896971	0.884511	0.860016	0.848881	0.841703	0.837527	0.803862	0.800055	0.834116	0.813428	0.794719	0.747544	0.716485
			0.315028	0.925881	0.931353	0.931466	0.932182	0.929496	0.937793	0.942738	0.94929	0.945813	0.952102	0.963901	0.967126	0.939261	0.949629	0.940943	0.956181	0.973415	0.981812	0.987498	1	0.978586	0.970315	0.956482	0.939324	0.940479	0.9153	0.898493	0.885087	0.861941	0.845611	0.845184	0.821951	0.811947	0.83862	0.824072	0.812926	0.787697	0.767174	0.72259	0.661663	0.589251
			0.121869	0.950824	0.950824	0.950824	0.961541	0.961541	0.945647	0.945647	0.945647	0.927311	0.920713	0.920713	0.911162	0.911162	0.925306	0.925306	0.928915	0.949038	1	0.984726	0.984726	0.94583	0.938211	0.929535	0.888014	0.89443	0.897857	0.914771	0.913896	0.901684	0.906095	0.83727	0.774716	0.813867	0.802275	0.762759	0.781241	0.745115	0.727763	0.606773	0.582969	0.551947
			0.455123	0.979353	0.968015	0.968015	0.971934	0.953737	0.959826	0.959826	0.959826	1	0.959756	0.93883	0.959476	0.927702	0.930361	0.933021	0.93617	0.93617	0.942259	0.921263	0.968715	0.968715	0.993631	0.986212	0.949118	0.921683	0.855473	0.839866	0.796753	0.803681	0.75308	0.697669	0.68293	0.594191	0.590272	0.558483	0.570094	0.591713	0.492973	0.484239	0.454087	0.402849
			0.165292	0.997765	0.997765	0.997765	0.997765	0.997765	0.997765	1	1	1	1	1	1	0.96703	0.975077	0.929757	0.936016	0.928695	0.928695	0.927913	0.927913	0.920201	0.934172	0.934172	0.945124	0.964459	0.945013	0.943504	0.931992	0.933725	0.921766	0.918469	0.921207	0.885722	0.819391	0.812517	0.799441	0.772059	0.752557	0.705504	0.714781	0.654037
			0.0607672	0.941783	0.941783	0.941783	0.941783	0.94085	0.94085	0.943182	0.943182	0.943182	0.943182	0.943182	0.943182	0.945292	0.939384	0.939384	0.940272	0.951578	0.960085	0.974012	0.983075	1	0.982119	0.957886	0.953044	0.961596	0.960863	0.933542	0.932698	0.932854	0.943071	0.946914	0.934253	0.929811	0.916794	0.911219	0.900957	0.854601	0.811288	0.724751	0.71842	0.694143
			0.105556	0.956739	0.956739	0.97126	0.97126	0.97126	0.967618	0.969206	0.973945	0.967805	0.985922	0.988537	0.991899	0.989541	1	0.971821	0.953751	0.953004	0.947984	0.948288	0.916303	0.924007	0.92375	0.889665	0.906941	0.908528	0.887236	0.925548	0.935517	0.949408	0.947027	0.932038	0.878668	0.812014	0.774893	0.754932	0.741554	0.69855	0.680503	0.6516	0.630308	0.551514
			0.146793	0.938112	0.937414	0.919246	0.91604	0.925672	0.929549	0.932851	0.955006	0.946086	0.957979	0.960322	0.945305	0.919465	0.919095	0.912847	0.912889	0.891899	0.912519	0.911518	0.919081	0.93344	0.96546	0.974859	0.975297	1	0.991067	0.932974	0.951128	0.924	0.925644	0.902215	0.862989	0.813953	0.771343	0.718169	0.668064	0.656158	0.613657	0.565662	0.490279	0.442531
			0.107064	0.954373	0.954373	0.963882	0.963563	0.963563	0.963563	0.959214	0.959214	0.965012	0.965012	0.978747	0.96683	0.92941	0.93688	0.948231	0.929558	0.942678	0.930049	0.91543	0.92914	0.922629	0.953317	0.926069	0.908182	0.899337	0.942555	0.946757	0.917961	0.917715	0.919017	0.978059	1	0.983292	0.932039	0.86371	0.817469	0.758354	0.686462	0.660221	0.618526	0.609263
			0.149281	0.874485	0.893229	0.893229	0.893229	0.893229	0.893229	0.893229	0.893229	0.894298	0.910526	0.932761	0.947542	0.944586	0.944586	0.937195	0.937195	0.911281	0.932384	0.990785	0.996258	0.996258	0.958172	0.980973	0.95009	0.973142	1	0.958864	0.968456	0.942982	0.923483	0.93361	0.941441	0.905872	0.905872	0.927855	0.924678	0.903733	0.84118	0.836651	0.772714	0.795044
			0.194598	0.857526	0.857526	0.857526	0.857526	0.857526	0.857526	0.862677	0.862677	0.86243	0.858875	0.858875	0.871992	0.915333	0.921644	0.936186	0.951507	0.951507	0.972513	0.972513	0.996407	0.980573	0.980687	1	0.949778	0.964586	0.979983	0.996901	0.983215	0.976067	0.994487	0.968426	0.955785	0.975098	0.966696	0.958978	0.881934	0.81696	0.789644	0.775178	0.790841	0.726191
			0.365183	0.868887	0.868887	0.868887	0.869409	0.867393	0.868961	0.870679	0.871351	0.857388	0.857762	0.8603	0.873665	0.866497	0.863287	0.864481	0.888449	0.902337	0.899052	0.904278	0.933547	0.92511	0.96319	0.948854	0.955872	1	0.951766	0.919585	0.885836	0.843948	0.780557	0.754275	0.739304	0.742634	0.709087	0.668573	0.597797	0.504592	0.441357	0.382887	0.325401	0.250004
			0.0720575	0.963247	0.963247	0.963247	0.956948	0.954848	0.954848	0.954848	0.954848	0.954892	0.950156	0.944465	0.930028	0.937819	0.92968	0.919182	0.949635	0.960192	0.964855	0.977772	0.969127	0.977497	0.980233	0.988965	0.961872	0.978061	0.989458	1	0.995786	0.991876	0.960901	0.92942	0.953226	0.90861	0.851729	0.842823	0.824794	0.763887	0.7299	0.643232	0.616051	0.578458
			0.103291	0.9631	0.9631	0.9631	0.9631	0.9631	0.9631	0.960238	0.960238	0.960238	0.960238	0.960238	0.97914	0.97914	0.97914	0.97914	0.97914	0.982002	0.989758	0.989758	0.989758	0.989758	0.989758	0.989758	0.997063	1	1	0.985842	0.985842	0.985842	0.971082	0.98524	0.98524	0.98524	0.98524	0.990059	0.982228	0.870397	0.870397	0.843663	0.843663	0.804503
			0.138995	0.86264	0.863473	0.863473	0.863473	0.863473	0.863545	0.863545	0.863545	0.864182	0.866464	0.877444	0.877742	0.877948	0.896535	0.892259	0.882194	0.891272	0.909448	0.921466	0.924005	0.927439	0.94359	0.967842	0.991601	0.996679	0.988835	1	0.983942	0.991786	0.988845	0.976992	0.966598	0.944176	0.931623	0.917004	0.908348	0.856718	0.81318	0.774247	0.710898	0.683263
			0.0847172	0.873241	0.873241	0.873241	0.873241	0.873241	0.880564	0.880564	0.880564	0.880564	0.877112	0.877112	0.891643	0.914356	0.914356	0.914356	0.946832	0.946832	0.946832	0.944639	0.943686	0.943686	0.946775	0.960582	0.966227	0.993097	1	1	0.97149	0.937183	0.921927	0.909283	0.879534	0.879534	0.866757	0.866757	0.82465	0.779568	0.798352	0.769938	0.698177	0.707006
			0.106071	0.957819	0.957819	0.957819	0.957819	0.957986	0.958887	0.95947	0.956101	0.952782	0.963507	0.950831	0.945994	0.94546	0.953983	0.93667	0.941207	0.945093	0.953816	0.984188	0.988358	0.991927	1	0.98227	0.960654	0.983488	0.956268	0.984105	0.930065	0.913587	0.897608	0.850657	0.802555	0.770632	0.736123	0.70947	0.66774	0.637701	0.59587	0.560378	0.522383	0.516212
			0.13737	0.953559	0.953559	0.953559	0.953559	0.953559	0.953559	0.953559	0.953559	0.953559	0.953559	0.973269	0.988399	1	0.978938	0.978938	0.978938	0.947665	0.900473	0.892289	0.815475	0.815475	0.815475	0.829141	0.833609	0.829179	0.866534	0.863944	0.863944	0.9022	0.9022	0.9022	0.898145	0.886132	0.894091	0.858012	0.847575	0.843107	0.840366	0.79539	0.753867	0.753867
			0.552444	0.920392	0.920392	0.910133	0.921281	0.921281	0.987805	0.987805	0.987805	0.987805	0.987805	1	1	0.962682	0.978122	0.924736	0.950277	0.950277	0.963205	0.963205	0.941589	0.950068	0.947922	0.929708	0.823197	0.805558	0.794619	0.740082	0.723699	0.704386	0.691615	0.586099	0.46644	0.460222	0.450455	0.45515	0.436596	0.453622	0.425814	0.433445	0.414111	0.426405
			0.413374	0.826393	0.826393	0.838684	0.838684	0.87036	0.902097	0.902097	0.902097	0.902097	0.902097	0.902097	0.902097	0.902097	0.902097	0.902097	0.918975	0.916284	0.913043	0.92931	0.932245	0.932245	1	0.938666	0.865101	0.849385	0.831835	0.813062	0.734544	0.677857	0.571186	0.519507	0.531976	0.561787	0.538207	0.519042	0.507638	0.515771	0.473185	0.464649	0.439296	0.391402
			0.172457	1	1	0.989794	0.989794	0.989794	0.989794	0.989794	0.986847	0.979444	0.967081	0.967081	0.991087	0.991087	0.997772	0.956875	0.956875	0.959965	0.924028	0.930712	0.987997	0.900309	0.818156	0.801768	0.785452	0.745921	0.721987	0.721987	0.742759	0.728168	0.704959	0.681859	0.647474	0.632639	0.61099	0.603083	0.560296	0.560296	0.480105	0.480105	0.434378	0.409559
			0.182938	0.903863	0.903863	0.903863	0.903863	0.903863	0.903863	0.903863	0.903863	0.918235	0.918235	0.918235	0.918235	0.951402	0.951402	0.951402	1	1	1	0.990842	0.966654	0.966654	0.985093	0.92658	0.92658	0.882761	0.905957	0.814666	0.785866	0.785866	0.733692	0.705349	0.65342	0.620698	0.620698	0.620698	0.620698	0.620698	0.620698	0.59416	0.574607	0.574607
			0.0823119	0.955346	0.955346	0.955346	0.955346	0.955346	0.955346	0.955346	0.966598	0.966598	0.966598	0.966598	0.986212	0.981276	0.981276	0.981276	0.983588	0.983588	0.983588	0.988525	1	0.967355	0.987991	0.987991	0.987991	0.984611	0.967488	0.973893	0.983677	0.99106	0.995508	0.956458	0.941514	0.919543	0.886141	0.871019	0.85274	0.785803	0.700409	0.639699	0.627602	0.60225
			0.261137	0.887129	0.887129	0.887129	0.887129	0.904823	0.904823	0.904823	0.904823	0.904823	0.904823	0.904823	0.904823	0.904823	1	1	1	0.989907	0.98633	0.945704	0.945704	0.945704	0.871351	0.861833	0.858448	0.841201	0.844139	0.786458	0.747365	0.747365	0.733823	0.710699	0.72092	0.743788	0.650208	0.647078	0.616972	0.532201	0.526892	0.526892	0.448534	0.448534
			0.156641	0.8963	0.8963	0.8963	0.8963	0.855862	0.855862	0.855862	0.855862	0.855862	0.855862	0.846579	0.864013	0.864013	0.889915	0.897251	0.897251	0.896481	0.889145	0.889145	0.963501	0.97052	0.980981	1	0.986324	0.986324	0.986324	0.991894	0.956754	0.930082	0.922701	0.896074	0.859621	0.847122	0.781778	0.74537	0.753294	0.68555	0.60567	0.566318	0.590364	0.600779
	FS
		Normalized Information(H)	0.182841	0.575263	0.575156	0.575768	0.574086	0.576373	0.574245	0.581359	0.583313	0.595493	0.607246	0.613968	0.638073	0.661182	0.698777	0.712671	0.748704	0.758609	0.788858	0.8215	0.852613	0.852879	0.863781	0.919027	0.935514	0.960909	0.979192	1	0.969818	0.970749	0.935846	0.907924	0.884856	0.839184	0.777955	0.715729	0.621706	0.527729	0.459254	0.36672	0.298484	0.226373
			0.332491	0.992328	0.992328	0.992328	0.987414	1	0.97681	0.976121	0.993707	0.987845	0.989741	0.989138	0.974224	0.983879	0.951724	0.957328	0.941638	0.933534	0.917241	0.92569	0.942672	0.931466	0.926207	0.886724	0.886983	0.862759	0.869397	0.849138	0.831681	0.764224	0.7255	0.680983	0.66244	0.588621	0.534164	0.476552	0.378198	0.276767	0.267672	0.233181	0.210698	0.204595
			0.351997	0.964838	0.971557	0.970453	0.959591	0.938973	0.97616	0.956646	0.982235	0.971742	0.939065	0.971005	0.97708	0.973398	0.954068	0.958671	0.93658	0.95775	0.975331	0.970729	0.978001	0.9757	0.941182	0.93658	0.992452	0.98877	1	0.981867	0.994845	0.971465	0.945692	0.953332	0.950755	0.901335	0.907106	0.89965	0.87951	0.916154	0.905403	0.871898	0.86042	0.816265
			0.236317	0.868286	0.868286	0.868286	0.868286	0.868286	0.875757	0.875757	0.864316	0.864316	0.862969	0.876969	0.886862	0.890699	0.903015	0.920312	0.923341	0.93835	0.958608	0.965069	0.979809	0.992125	0.983914	0.998789	1	0.982838	0.991587	0.970521	0.97079	0.943599	0.878584	0.823529	0.774936	0.732535	0.69646	0.565015	0.514477	0.452342	0.388235	0.307955	0.279829	0.275468
			0.453388	0.760623	0.765132	0.768411	0.782074	0.794917	0.795874	0.805506	0.805506	0.802705	0.81548	0.837614	0.847657	0.859065	0.846837	0.854147	0.85606	0.899713	0.891037	0.914128	0.91809	0.914401	0.924512	0.942478	0.946987	0.93551	0.977866	0.973015	0.985654	0.997951	1	0.991256	0.974108	0.973357	0.96878	0.968438	0.943298	0.92376	0.881541	0.852029	0.761853	0.686023
			0.204679	0.919269	0.919269	0.929224	0.930944	0.921712	0.913748	0.911576	0.916644	0.918635	0.91773	0.918816	0.903358	0.928772	0.926419	0.93565	0.937008	0.956467	0.98398	0.980722	0.983528	0.922798	0.955833	0.958005	1	0.988596	0.954838	0.923704	0.869264	0.867517	0.83823	0.823676	0.74909	0.718644	0.698344	0.651742	0.582026	0.504779	0.453634	0.413522	0.372613	0.350086
			0.181154	0.468691	0.473184	0.478075	0.478564	0.498547	0.513703	0.535445	0.541207	0.561156	0.551859	0.546533	0.549051	0.537478	0.570937	0.572487	0.578394	0.610353	0.634805	0.665214	0.684631	0.71257	0.750872	0.762541	0.7868	0.840354	0.871828	0.868052	0.892795	0.90122	0.926545	0.959229	0.979566	0.981939	0.983972	1	0.995206	0.998112	0.98712	0.971141	0.940006	0.91933
			0.153243	0.959837	0.950172	0.951412	0.953784	0.953784	0.958242	0.957839	0.957839	0.952072	0.967336	0.964039	0.955989	0.952977	0.962701	0.961579	0.994095	0.986517	1	0.991339	0.982305	0.989174	0.984549	0.997343	0.978555	0.948962	0.934495	0.960949	0.935262	0.91551	0.887137	0.896742	0.877571	0.8478	0.831956	0.751954	0.732172	0.713138	0.60622	0.557967	0.522832	0.487098
			0.136266	0.966388	0.955701	0.940031	0.942484	0.93904	0.93904	0.934014	0.932325	0.942829	0.947973	0.949577	0.931743	0.915007	0.932454	0.924123	0.933734	0.957778	0.971038	0.979228	0.979981	1	0.999774	0.981381	0.993833	0.993898	0.985955	0.989883	0.965108	0.937867	0.878296	0.826689	0.796532	0.737456	0.630583	0.604656	0.554943	0.514422	0.498579	0.47149	0.433067	0.390759
			0.141186	0.757438	0.762537	0.766308	0.767076	0.77001	0.777762	0.783978	0.780277	0.773921	0.769381	0.772734	0.785166	0.79194	0.7874	0.801718	0.823509	0.826582	0.849979	0.878754	0.895516	0.900684	0.937212	0.957955	0.975485	0.998044	1	0.990781	0.966476	0.959212	0.922056	0.895935	0.87589	0.846696	0.802626	0.787051	0.70352	0.669514	0.609184	0.552877	0.514953	0.456139
			0.218294	0.888202	0.87507	0.88603	0.871552	0.868693	0.883001	0.881098	0.878258	0.913591	0.929384	0.928119	0.925349	0.93069	0.908051	0.923167	0.951913	0.974322	0.963731	0.928258	0.947001	0.986319	0.956636	0.921333	0.921622	0.938601	0.967766	1	0.982951	0.943434	0.939926	0.944261	0.890793	0.876744	0.9082	0.835203	0.821981	0.813382	0.805112	0.764587	0.708031	0.662894
			0.193913	0.971313	0.971313	0.971313	0.968482	0.982825	0.977824	0.982731	0.967444	0.988865	0.944701	0.928829	0.91307	0.904199	0.886128	0.885383	0.885317	0.89045	0.901614	0.935557	0.933811	0.947815	0.977258	0.968482	0.977069	1	0.997924	0.989148	0.950646	0.981787	0.99849	0.930499	0.919949	0.849099	0.763329	0.734047	0.658158	0.594621	0.558337	0.481683	0.424394	0.407342
			0.0829866	0.992276	0.992276	0.989177	0.985372	0.985372	0.985372	0.985372	0.99046	0.988656	0.991536	0.976827	1	0.982585	0.963494	0.973369	0.96709	0.965067	0.966246	0.989281	0.964766	0.948519	0.945998	0.959875	0.969045	0.939581	0.938852	0.920501	0.869194	0.855861	0.832375	0.80253	0.743394	0.737474	0.725876	0.742111	0.73264	0.684328	0.649302	0.649395	0.652251	0.554539
			0.192778	0.842816	0.844204	0.837976	0.841699	0.850488	0.859107	0.877246	0.876355	0.874039	0.856021	0.846211	0.85181	0.853348	0.837019	0.859914	0.886166	0.912868	0.962108	0.952073	0.969424	1	0.971769	0.97946	0.995779	0.976927	0.95348	0.967548	0.966986	0.963234	0.952448	0.962202	0.906246	0.840818	0.764219	0.675821	0.618392	0.541062	0.435406	0.347486	0.275755	0.238623
			0.387829	0.621505	0.632817	0.640806	0.646407	0.662348	0.672317	0.705843	0.725182	0.714019	0.740974	0.757999	0.769685	0.800187	0.815344	0.845473	0.874893	0.903229	0.914019	0.934553	0.96162	0.96625	0.964607	0.968751	0.965204	0.985776	0.99257	0.987306	0.985813	0.991301	0.994475	1	0.992906	0.99328	0.987157	0.98936	0.976815	0.96386	0.956431	0.937801	0.929625	0.863618
			0.128374	0.987326	0.999574	0.999574	0.999574	1	0.996642	0.99032	0.977241	0.977667	0.966542	0.928499	0.928852	0.926721	0.947765	0.95811	0.939738	0.934124	0.924735	0.918486	0.922094	0.939218	0.965554	0.951133	0.948014	0.933313	0.919276	0.941069	0.921085	0.883489	0.837918	0.801185	0.712269	0.707954	0.626045	0.597484	0.505614	0.458359	0.381108	0.370368	0.336598	0.324309
			0.273643	0.61217	0.611928	0.611735	0.61246	0.616039	0.619957	0.633598	0.640708	0.65401	0.668811	0.678146	0.682451	0.70654	0.741946	0.745671	0.761875	0.776434	0.822095	0.836655	0.864709	0.914337	0.919464	0.920335	0.937409	0.963432	0.974267	0.98428	0.999661	1	0.995405	0.987375	0.952259	0.935716	0.903744	0.860308	0.783351	0.759408	0.681145	0.607817	0.502418	0.405979
			0.25884	0.873051	0.866328	0.869088	0.891368	0.907127	0.895048	0.882522	0.882251	0.891805	0.886096	0.895662	0.88934	0.89499	0.934762	0.931908	0.934161	0.926105	0.900415	0.938371	0.954259	0.970194	0.977684	1	0.987662	0.97115	0.975561	0.99619	0.952242	0.95755	0.934833	0.923191	0.915961	0.911219	0.881543	0.865136	0.82376	0.736996	0.714538	0.694121	0.639676	0.552476
			0.122819	0.975425	0.981301	0.984877	0.985401	0.98449	0.981278	0.99475	1	0.975539	0.96242	0.982098	0.992643	0.970448	0.953594	0.970164	0.95159	0.983157	0.94265	0.963695	0.918439	0.919134	0.922573	0.920819	0.890721	0.921116	0.89137	0.901004	0.886758	0.938653	0.894752	0.894297	0.845534	0.821198	0.817462	0.735924	0.656653	0.647793	0.607696	0.524723	0.439131	0.351979
			0.10285	0.930009	0.930009	0.930009	0.9374	0.9374	0.9374	0.9252	0.930098	0.9252	0.917097	0.902315	0.919234	0.927337	0.913535	0.902137	0.920392	0.920036	0.94301	0.963847	0.994568	0.960463	0.980588	0.964915	0.970882	0.991541	0.989136	0.98504	1	0.98415	0.912823	0.8935	0.846759	0.810561	0.716919	0.670223	0.596759	0.603286	0.491995	0.439029	0.379564	0.351549
			0.35428	0.959041	0.966227	0.966227	0.966945	0.975658	0.987245	0.987515	0.998114	0.999012	0.992455	0.992185	0.985988	0.98455	0.986077	0.980059	0.989581	1	0.980778	0.971257	0.955088	0.966945	0.983562	0.985089	0.963083	0.999192	0.977365	0.96425	0.968382	0.953561	0.926615	0.909818	0.898105	0.871885	0.75331	0.668679	0.635247	0.579395	0.545352	0.459867	0.426318	0.361439
			0.329169	0.796615	0.80484	0.807219	0.813745	0.812113	0.824825	0.827544	0.837672	0.859425	0.8633	0.912243	0.93114	0.934607	0.931072	0.932839	0.986949	0.992862	1	0.9896	0.996601	0.999456	0.999592	0.966012	0.970158	0.968459	0.97784	0.973013	0.938685	0.954048	0.946503	0.900347	0.875331	0.838284	0.783155	0.721229	0.679315	0.629808	0.584943	0.483101	0.435273	0.339093
			0.0725043	0.955332	0.955332	0.955332	0.955332	0.943568	0.943568	0.943368	0.950871	0.950871	0.95819	0.953778	0.953778	0.953828	0.968266	0.974717	0.984543	0.983707	0.984927	0.97475	0.979396	0.940176	0.930283	0.963888	0.985261	0.967899	0.982855	0.991227	0.984091	0.986882	1	0.971508	0.952341	0.889576	0.856439	0.854734	0.78734	0.757645	0.705758	0.700378	0.607633	0.567361
			0.199953	0.804044	0.81512	0.824951	0.815485	0.815485	0.820014	0.816816	0.844806	0.843304	0.834546	0.825917	0.853264	0.859961	0.847897	0.837465	0.847103	0.893189	0.902505	0.928671	0.927383	0.964046	1	0.991113	0.964926	0.923841	0.968961	0.96059	0.982098	0.974564	0.942988	0.966965	0.986091	0.983987	0.979393	0.947153	0.949857	0.883573	0.78069	0.73894	0.697319	0.722498
			0.15795	0.685265	0.686866	0.69781	0.690851	0.691108	0.693998	0.705295	0.728514	0.741406	0.755406	0.767258	0.813696	0.820834	0.825132	0.830884	0.835182	0.854242	0.840796	0.852232	0.868866	0.919324	0.928888	0.930621	0.947463	0.93672	0.935542	0.969573	1	0.969504	0.939423	0.91669	0.92972	0.920225	0.903244	0.864361	0.82936	0.807458	0.790338	0.743	0.690477	0.65892
			0.14961	0.947274	0.949962	0.949962	0.949962	0.949962	0.953418	0.950227	0.960131	0.960131	0.948241	0.948241	0.951617	0.946096	0.954808	0.9484	0.972737	0.972114	0.952769	0.932312	0.95118	0.973108	0.99089	0.99428	1	0.953458	0.930339	0.91155	0.891027	0.871907	0.87617	0.869166	0.830118	0.772083	0.763807	0.748911	0.636667	0.623426	0.569125	0.503754	0.490473	0.45978
			0.0534904	1	1	1	1	1	1	1	0.983052	0.983052	0.985786	0.97912	0.975895	0.974647	0.957119	0.952167	0.948299	0.95654	0.923576	0.916116	0.902974	0.873387	0.88004	0.870741	0.931515	0.890675	0.88847	0.89656	0.86468	0.794015	0.797026	0.778327	0.767477	0.739667	0.747467	0.750529	0.757359	0.720854	0.72999	0.709098	0.655192	0.597618
			0.128613	0.870141	0.869545	0.854707	0.853479	0.864508	0.867527	0.883215	0.885672	0.892691	0.914627	0.91568	0.917083	0.893218	0.927437	0.937527	0.939458	0.95376	0.962973	0.954462	0.962183	0.974818	0.968325	1	0.985961	0.95218	0.897956	0.919628	0.909362	0.932438	0.949987	0.884707	0.852101	0.826533	0.823919	0.771492	0.736115	0.703799	0.600439	0.531894	0.476125	0.402588
			0.106164	0.944757	0.944757	0.944757	0.944757	0.944757	0.94774	0.94774	0.965393	0.965393	0.957294	0.931059	0.933121	0.936061	0.932283	0.937003	0.952428	0.965027	0.960611	0.979427	1	0.994297	0.983393	0.966942	0.977396	0.985695	0.930986	0.933393	0.929374	0.938311	0.918836	0.878328	0.795553	0.725094	0.649487	0.601026	0.591189	0.584554	0.492131	0.452355	0.422269	0.356854
			0.0344584	0.994417	0.994417	0.994417	0.994417	0.994417	0.994417	0.994417	0.994417	0.994417	0.994417	0.994417	1	0.948012	0.948012	0.948012	0.948012	0.945416	0.946874	0.948581	0.944172	0.928383	0.961738	0.970095	0.970095	0.982967	0.973686	0.983643	0.976602	0.972086	0.948972	0.948972	0.972015	0.947941	0.949826	0.867755	0.818043	0.811535	0.798521	0.767229	0.713676	0.64814
			0.184083	0.954535	0.954535	0.953694	0.953694	0.953694	0.956948	0.964655	1	0.991212	0.997755	0.954631	0.959541	0.954174	0.9584	0.945122	0.930871	0.91039	0.846339	0.879643	0.90195	0.910114	0.879643	0.889464	0.896859	0.897736	0.946767	0.982568	0.941905	0.921615	0.928758	0.927966	0.931135	0.899981	0.845907	0.82192	0.78451	0.72495	0.673962	0.633491	0.595457	0.529354
			0.231462	0.99027	0.99027	0.979468	0.975769	0.982454	0.988594	0.991539	0.990339	1	0.996727	0.990161	0.983823	0.967318	0.940825	0.955316	0.947858	0.951934	0.96832	0.964293	0.985043	0.965622	0.965681	0.951041	0.96951	0.974231	0.965433	0.952212	0.944932	0.935608	0.918955	0.904473	0.875739	0.8549	0.796231	0.741678	0.686739	0.598919	0.581641	0.510107	0.359155	0.252966
			0.1502	0.982718	0.989073	0.981176	0.981176	0.981176	0.981176	1	1	0.987478	0.968951	0.972684	0.975821	0.964137	0.956294	0.947585	0.952615	0.958322	0.968248	0.966084	0.939173	0.913696	0.94799	0.933737	0.901579	0.88427	0.87978	0.865689	0.875561	0.875913	0.87667	0.84627	0.803781	0.782279	0.751366	0.734462	0.76781	0.700492	0.700519	0.652377	0.631498	0.578677
			0.190812	0.933256	0.939633	0.92201	0.92286	0.92286	0.923014	0.932348	0.923749	0.924232	0.926164	0.947517	0.957469	0.91914	0.908725	0.922242	0.917865	0.942386	0.958705	0.97401	0.985314	0.958329	1	0.959005	0.973043	0.971981	0.944261	0.930522	0.948686	0.919217	0.922928	0.922184	0.932512	0.898019	0.873643	0.804203	0.734541	0.641565	0.586377	0.562541	0.48344	0.405024
			0.132683	0.923306	0.907635	0.914751	0.906552	0.897834	0.90304	0.895373	0.90594	0.913158	0.919376	0.907349	0.906879	0.919651	0.915976	0.918732	0.905225	0.970576	0.974609	0.992557	1	0.972036	0.971965	0.974548	0.945155	0.923572	0.931014	0.918079	0.904919	0.797985	0.799067	0.725007	0.698799	0.642882	0.628538	0.556479	0.545351	0.516784	0.490495	0.462092	0.456181	0.434047
			0.217687	0.629047	0.624119	0.629235	0.652068	0.648886	0.662674	0.710961	0.710026	0.74596	0.760122	0.76006	0.777653	0.818704	0.832242	0.836359	0.861189	0.843846	0.859879	0.855761	0.886581	0.917088	0.957515	0.970741	0.964939	0.994822	1	0.992264	0.983343	0.995134	0.986961	0.986961	0.997567	0.965188	0.944725	0.938362	0.920145	0.922578	0.865806	0.83012	0.790629	0.668351
			0.0757321	0.903624	0.903624	0.906691	0.906691	0.917736	0.917736	0.916788	0.916788	0.916788	0.905332	0.905332	0.901305	0.89784	0.900196	0.855342	0.866325	0.872571	0.875139	0.904571	0.898712	0.914557	0.915305	0.919207	0.947605	0.959211	0.97609	1	0.987945	0.986699	0.931374	0.923233	0.83976	0.790468	0.744206	0.750913	0.688794	0.644913	0.632011	0.643081	0.618123	0.633569
	Bu1
		Normalized Information(H)	0.0603806	0.966934	0.966934	0.966934	0.966934	0.966934	0.966934	0.966934	0.966934	0.966934	0.975085	0.971576	0.966721	0.972108	0.972108	0.970478	0.95421	0.948894	0.958959	0.960306	0.949957	0.945634	0.929012	0.940955	0.946874	0.949355	0.945988	0.976361	0.994826	0.993869	0.993089	0.999114	1	0.994294	0.966721	0.984725	0.962823	0.95017	0.899277	0.843528	0.808938	0.784165
			0.0796421	0.565685	0.566534	0.566534	0.565007	0.570883	0.570883	0.576136	0.578237	0.579746	0.585903	0.588303	0.586159	0.592023	0.604318	0.609235	0.626374	0.655387	0.681957	0.701503	0.72795	0.765209	0.791534	0.813645	0.815905	0.846567	0.875092	0.881261	0.91009	0.931713	0.937027	0.938676	0.967933	0.980454	0.983264	1	0.996274	0.981798	0.969949	0.957305	0.947349	0.915588
			0.384747	0.728041	0.728041	0.736558	0.757623	0.76692	0.775372	0.774072	0.789155	0.80879	0.827319	0.880827	0.912619	0.927053	0.934009	0.935505	0.944412	0.955985	0.962551	0.962551	0.959886	0.966322	0.968988	0.975944	0.980235	0.978675	0.981991	0.981341	0.986997	0.990573	0.990573	0.997659	1	0.997529	0.987387	0.97692	0.97666	0.965412	0.943892	0.932774	0.920616	0.908654
			0.101006	0.79671	0.792783	0.792783	0.79671	0.798581	0.811453	0.825293	0.825293	0.827669	0.827669	0.845547	0.845547	0.855801	0.854744	0.853666	0.890269	0.911161	0.917047	0.927466	0.944672	0.962495	0.957313	0.949326	0.982452	0.983816	0.969239	0.988723	1	0.988019	0.972474	0.985203	0.965598	0.9531	0.935024	0.886011	0.837912	0.809318	0.805556	0.802772	0.755113	0.721624
			0.251669	0.970414	0.970414	0.965193	0.965193	0.986399	0.97267	0.962937	0.962937	0.962937	1	0.975184	0.994714	0.988462	0.996004	0.996004	0.97686	0.964613	0.964613	0.955331	0.958296	0.94476	0.926067	0.927678	0.927678	0.947338	0.934833	0.985626	0.993039	0.993039	0.990202	0.9037	0.853745	0.853745	0.842658	0.7568	0.752997	0.699755	0.625686	0.557187	0.550361	0.508154
			0.0557235	0.733745	0.733745	0.733745	0.733745	0.733745	0.733745	0.733745	0.733745	0.733151	0.733151	0.748425	0.748425	0.740822	0.744776	0.768189	0.784526	0.807364	0.815867	0.848042	0.872173	0.896476	0.887848	0.924686	0.934052	0.950551	0.943915	0.949488	0.959973	0.9842	0.997127	1	0.974433	0.977688	0.978071	0.976731	0.931993	0.925835	0.857962	0.815331	0.804098	0.784976
			0.132224	0.680162	0.680162	0.682137	0.682137	0.68811	0.68811	0.694543	0.710697	0.711744	0.737073	0.743144	0.727374	0.732887	0.748727	0.755984	0.773289	0.803154	0.814319	0.822064	0.846417	0.88968	0.922825	0.936222	0.932524	0.946829	0.930431	0.951643	0.966855	0.961901	0.977461	0.995255	0.996441	0.994836	1	0.96832	0.91787	0.911311	0.885912	0.856325	0.840416	0.803503
			0.376938	0.920837	0.920837	0.920837	0.901571	0.901571	0.901571	0.901571	0.869969	0.869969	0.869969	0.874547	0.874547	0.883385	0.883385	0.883385	0.889489	0.875183	0.875183	0.866726	0.846315	0.885865	0.925542	0.952438	0.940167	1	0.97482	0.930883	0.930883	0.90742	0.824442	0.775291	0.781777	0.783684	0.780441	0.780441	0.63534	0.633198	0.561607	0.554797	0.566071	0.578324
			0.189759	0.83994	0.83994	0.83994	0.874626	0.874626	0.871717	0.871717	0.880887	0.880887	0.871961	0.871961	0.891517	0.891517	0.895887	0.895887	0.895887	0.914698	0.909583	0.930615	0.930615	0.943352	0.953352	0.96606	0.956833	0.968266	0.976017	0.979785	0.99414	1	0.969111	0.924469	0.913265	0.887133	0.882018	0.90464	0.902792	0.892563	0.892563	0.876058	0.87199	0.862835
			0.27302	0.91133	0.91133	0.91133	0.91133	0.91133	0.91133	0.91133	0.91133	0.91133	0.919182	0.919182	0.919206	0.919206	0.957958	0.957958	0.955509	0.922879	0.922879	0.888377	0.888353	0.923456	0.917621	0.920022	0.893515	0.94444	0.939374	0.964705	0.961704	0.968523	0.968523	1	0.983721	0.981296	0.981296	0.951331	0.932411	0.848376	0.806526	0.812625	0.809239	0.785349
			0.114573	0.873929	0.873929	0.873929	0.870946	0.870946	0.870946	0.870946	0.879324	0.884549	0.874881	0.884782	0.898534	0.898534	0.914909	0.931792	0.954937	0.963611	0.953942	0.950494	0.952313	0.967736	0.975882	0.982842	0.996784	1	0.985529	0.971672	0.949119	0.942095	0.956693	0.937864	0.900882	0.885692	0.859225	0.854465	0.83407	0.806969	0.767893	0.709121	0.698458	0.653395
			0.0953612	0.893286	0.893286	0.893286	0.893286	0.893286	0.893286	0.89462	0.892264	0.889595	0.881079	0.880028	0.86572	0.902995	0.909468	0.898055	0.887182	0.909666	0.903591	0.920852	0.957928	0.97181	0.94785	0.936948	0.931554	0.959688	1	0.973598	0.996139	0.996338	0.975586	0.97428	0.942229	0.945181	0.931838	0.913527	0.852349	0.770021	0.754436	0.719205	0.693087	0.692747
			0.103308	0.929899	0.922196	0.922196	0.922196	0.930954	0.929643	0.947929	0.948804	0.93406	0.924005	0.914884	0.886331	0.910392	0.906713	0.909442	0.892452	0.913271	0.916407	0.927306	0.926055	0.948472	0.961603	0.962809	0.984005	0.989779	1	0.976136	0.936879	0.957231	0.931829	0.895361	0.82716	0.783833	0.762547	0.732531	0.679933	0.632566	0.61339	0.59946	0.545958	0.520043
			0.32147	0.739652	0.739652	0.739652	0.739652	0.751875	0.76558	0.771871	0.771871	0.776707	0.79335	0.79335	0.823859	0.852819	0.833362	0.849183	0.857599	0.854642	0.886644	0.900246	0.90699	0.909143	0.910588	0.928733	0.933853	0.971569	0.994238	1	0.97837	0.983376	0.988476	0.991782	0.984131	0.977897	0.977992	0.977992	0.963446	0.960329	0.946349	0.939804	0.933428	0.860159
			0.225225	0.918456	0.918456	0.918456	0.918456	0.918456	0.918456	0.918456	0.918456	0.918456	0.918456	0.951763	0.951763	0.971879	0.953955	0.953955	0.971148	0.971148	0.971148	0.971148	0.960986	0.959037	0.959037	1	1	1	0.998503	0.984199	0.976543	0.991891	0.984513	0.982772	0.987575	0.960046	0.944524	0.940591	0.907911	0.904187	0.809766	0.728048	0.711029	0.681586
			0.0819477	0.879625	0.879625	0.879625	0.879625	0.879625	0.893481	0.934853	0.934853	0.934853	0.934853	0.934853	0.934853	0.934853	0.934853	0.914384	0.914384	0.914384	0.927807	0.946898	0.941269	0.959652	0.953984	0.953984	0.944458	0.95237	0.941466	0.944812	1	1	0.957881	0.930011	0.919422	0.919934	0.90659	0.844591	0.8255	0.777791	0.659148	0.670249	0.630373	0.513266
			0.0787285	0.937323	0.937323	0.937323	0.937323	0.937323	0.937323	0.937323	0.937323	0.937323	0.937323	0.93506	0.941421	0.941421	0.941421	0.937674	0.935294	0.94706	0.969481	1	0.991434	0.994205	0.987414	0.986302	0.999532	0.997639	0.984175	0.999922	0.998107	0.989697	0.987297	0.978438	0.950456	0.949148	0.942416	0.941284	0.951841	0.870763	0.839913	0.810389	0.799657	0.771909
	Bu2
		Normalized Information(H)	0.162644	0.625975	0.634305	0.626373	0.636483	0.646686	0.645153	0.656229	0.687975	0.705542	0.733237	0.770915	0.822729	0.81989	0.834864	0.862119	0.871102	0.870847	0.906102	0.924237	0.941949	0.94322	0.950254	0.961271	0.984407	0.982712	0.976271	0.986271	1	0.98339	0.96678	0.957034	0.954915	0.920763	0.913559	0.907034	0.832534	0.80211	0.77139	0.739593	0.698881	0.588076
			0.176745	0.927722	0.927722	0.922065	0.922065	0.922065	0.922065	0.922065	0.908911	0.908911	0.880449	0.898227	0.905903	0.894007	0.940696	0.931942	0.935488	0.957217	0.957217	0.964804	1	0.997935	0.997935	0.957262	0.950483	0.932346	0.91991	0.855982	0.823524	0.841077	0.830348	0.792278	0.822043	0.817643	0.786936	0.800898	0.787475	0.792727	0.755017	0.755017	0.712503	0.712503
			0.171484	0.848423	0.848423	0.848423	0.848423	0.848423	0.848423	0.848423	0.848423	0.850933	0.850933	0.850933	0.843405	0.843405	0.863201	0.854811	0.866673	0.936277	0.953057	0.971535	0.934705	0.938229	0.959825	0.992294	1	0.952246	0.905531	0.890398	0.876457	0.862162	0.851389	0.831618	0.801455	0.785309	0.754233	0.76896	0.774536	0.756616	0.676975	0.653148	0.624658	0.638675
			0.221413	0.80839	0.798643	0.798643	0.798643	0.798643	0.823998	0.823998	0.823998	0.844973	0.839968	0.839968	0.839968	0.839968	0.877079	0.882446	0.890217	0.892226	0.882018	0.958741	0.997827	0.997827	1	0.989825	0.989825	0.986763	0.980737	0.96885	0.957127	0.978465	0.974151	0.964174	0.941025	0.945174	0.945174	0.919655	0.90138	0.870262	0.812309	0.807797	0.762883	0.704699
			0.19906	0.832313	0.832313	0.832313	0.832313	0.832313	0.832066	0.838929	0.84097	0.839733	0.8393	0.847833	0.834415	0.837321	0.828603	0.853274	0.852717	0.90039	0.920547	0.923144	0.911148	0.923082	0.953441	0.963952	1	0.954183	0.94293	0.930254	0.953503	0.882087	0.858468	0.833302	0.797811	0.719347	0.61986	0.522284	0.435182	0.41487	0.368033	0.331633	0.275286	0.24536
			0.0773072	1	1	1	1	1	1	1	1	0.982923	0.982923	0.982923	0.982923	0.982923	0.944203	0.92256	0.92256	0.92256	0.916879	0.916268	0.928312	0.933094	0.933094	0.933094	0.922883	0.916987	0.942549	0.972892	0.969225	0.974546	0.944131	0.961783	0.943124	0.935107	0.912817	0.909689	0.902607	0.915873	0.836707	0.82531	0.801618	0.789071
			0.469267	0.983428	0.983428	0.983428	0.983428	0.983428	0.983428	0.983428	0.983428	0.983428	0.983428	0.983428	0.992506	0.992506	0.992506	1	0.979987	0.979987	0.972131	0.972131	0.965498	0.944602	0.911435	0.896289	0.867741	0.865342	0.880057	0.87802	0.848407	0.821512	0.829096	0.822689	0.799982	0.78864	0.773698	0.738426	0.672206	0.619456	0.586222	0.549365	0.549365	0.559349
			0.0442933	0.952319	0.952319	0.952319	0.952319	0.952319	0.952319	0.952319	0.952319	0.952319	0.948578	0.951985	0.951985	0.946908	0.968488	0.961428	0.917377	0.917377	0.91809	0.91809	0.91809	0.923858	0.914349	0.946641	0.944725	0.985168	1	0.995613	0.970826	0.943723	0.956907	0.947643	0.963945	0.949023	0.946128	0.927867	0.878405	0.830568	0.791773	0.792464	0.767543	0.752088
			0.056259	0.900908	0.900908	0.900908	0.900908	0.900908	0.924458	0.924458	0.924458	0.924206	0.899193	0.934746	0.954249	0.956627	0.956627	0.981092	0.981092	0.975558	0.969865	0.979308	0.986419	0.950225	0.945973	0.930128	0.939845	0.981755	0.990511	0.9794	1	0.980703	0.952031	0.97222	0.95681	0.918261	0.902805	0.861605	0.781466	0.779523	0.712577	0.684592	0.645495	0.602533
			0.108597	0.9536	0.9536	0.950028	0.932246	0.932246	0.932246	0.932246	0.932246	0.932246	0.942844	0.965786	0.960943	0.960943	0.975669	0.965984	0.939509	0.952092	0.962928	0.952767	0.952767	0.962332	0.942963	0.943796	0.933992	0.939628	0.965547	0.986981	0.987735	0.991149	1	0.97805	0.915893	0.863221	0.824284	0.820433	0.798762	0.800905	0.733429	0.714694	0.648527	0.630666
			0.0716295	0.827463	0.827463	0.827463	0.827463	0.827463	0.827463	0.827463	0.827463	0.827463	0.827463	0.827463	0.825655	0.839929	0.839929	0.839929	0.839929	0.870877	0.887872	0.892304	0.909491	0.909491	0.90141	0.949481	0.929942	0.951353	0.969804	0.969804	0.962843	0.962843	1	0.985886	0.991727	0.991807	0.988606	0.991615	0.975196	0.951209	0.92879	0.92879	0.920485	0.824535
			0.183044	0.928265	0.939495	0.939495	0.939495	0.939495	0.939495	0.952792	0.952792	0.952792	0.952792	0.970339	0.976697	0.957685	0.955519	0.956782	0.963601	0.963601	0.963681	0.963681	0.957986	0.957986	0.979244	0.986724	0.995969	1	0.984578	0.975213	0.936828	0.908772	0.90075	0.899286	0.902896	0.888798	0.890101	0.827491	0.847124	0.800758	0.751644	0.710452	0.712719	0.667636
			0.383617	0.895319	0.895319	0.895319	0.895319	0.906857	0.910121	0.922838	0.924483	0.924483	0.925398	0.929146	0.922289	0.916072	0.906473	0.89915	0.921101	0.958585	0.985464	0.99744	0.989852	1	0.977327	0.978241	0.950082	0.937649	0.935089	0.924575	0.947157	0.88401	0.878095	0.873523	0.826714	0.812644	0.786899	0.728579	0.724831	0.702084	0.670287	0.639742	0.644112	0.603063
			0.177447	0.955831	0.955831	0.955831	0.976136	0.976136	0.976136	0.971515	0.971515	0.969502	0.984381	0.984381	0.984381	1	0.981853	0.967779	0.968182	0.945349	0.944189	0.917218	0.909811	0.871343	0.838204	0.838542	0.834678	0.823036	0.807562	0.802683	0.796451	0.77671	0.716391	0.721382	0.744602	0.693235	0.702655	0.69264	0.668535	0.661627	0.666667	0.700481	0.694443	0.657939
			0.18981	0.962268	0.962268	0.962268	0.962268	0.962268	0.962268	0.962268	0.981509	0.981509	0.981509	0.981509	0.981509	1	1	1	1	1	0.970477	0.9406	0.940688	0.940688	0.918579	0.89947	0.909532	0.909532	0.897308	0.894925	0.894925	0.89872	0.939673	0.941659	0.941659	0.964254	0.95962	0.924095	0.887688	0.834378	0.842321	0.871139	0.859488	0.762842

[truncated: 5 more sheets: S5A, S5B, S5C, S7, S8B-C]
